# Supplementary material for: Morphology and Molecular Phylogeny of the Genus Stigeoclonium (Chaetophorales, Chlorophyta) from China, Including Descriptions of the Pseudostigeoclonium gen. nov
Source: Plants (Basel). 2024 Mar 6;13(5):748. doi: 10.3390/plants13050748 (PMC10935110; doi:10.3390/plants13050748)
Supplement: Supplementary file 1 [file plants-13-00748-s001.zip]

Archive with 2 entries (2 files):
- plants-2865800-supplementary.pdf
- plants-2865800-supplementary.txt
