# Supplementary material for: Morphology and Molecular Phylogeny of the Genus Stigeoclonium (Chaetophorales, Chlorophyta) from China, Including Descriptions of the Pseudostigeoclonium gen. nov
Source: Plants (Basel). 2024 Mar 6;13(5):748. doi: 10.3390/plants13050748 (PMC10935110; doi:10.3390/plants13050748)
Supplement: Supplementary file 1 [file plants-13-00748-s001.zip › plants-2865800-supplementary.txt]

>AF182820_HQ646381_AF183483_HQ700
GGCTCATTAAATCAGTTATAGTTTATTTGATGGTACCTTACTACTCGGATAACCGTAGTAATTCTAGAGCTAATACGTGCGTAAATCCCGACTTCTGGAAGGGACGTATTTATTAGATAAAAGGCCGACCGGGC-TTGCCCGACCTGCGGTGAATCATGATAACTTCACGAATCGCATGGCCTTGAGCCGGCGATGTTTCATTCAAATTTCTGCCCTATCAACTTTCGATGGTAGGATAGAGGCCTACCATGGTGGTAACGGGTGACGGAGGATTAGGGTTCGATTCCGGAGAGGGAGCCTGAGAAACGGCTACCACATCCAAGGAAGGCAGCAGGCGCGCAAATTACCCAATCCCGACACGGGGAGGTAGTGACAATAAATAACAATACCGGGCATTTAATGTCTGGTAATTGGAATGAGTACAATCTAAATCCCTTAACGAGTATCCATTGGAGGGCAAGTCTGGTGCCAGCAGCCGCGGTAATTCCAGCTCCAATAGCGTATATTTAAGTTGTTGCAGTTAAAAAGCTCGTAGTTGGATTTCGGGTGGCTTTTGCCGGTCCGCCTAACGGTGTGTACTGGCAGAGGCTACCTTTCTGTCGGGGACGGGCTTCTGGGCTTCACTGTCCGGGACTCGGAGTCGGCGAGGTTACTTTGAGTAAATTAGAGTGTTCAAAGCAAGCCTGCGCTCTGAATACATTAGCATGGAATAACATGATAGGACTCTGGCCTATCTTGTTGGTCTGTAGGACCGGAGTAATGATTAAGAGGGACAGTCGGGGGCATTCGTATTTCATTGTCAGAGGTGAAATTCTTGGATTTATGAAAGACGAACATCTGCGAAAGCATTTGCCAAGGATGTTTTCATTAATCAAGAACGAAAGTTGGGGGCTCGAAGACGATTAGATACCGTCGTAGTCTCAACCATAAACGATGCCGACTAAGGATTGGCAGTAGTTTTTTTGATGACTCTGCCAGCACCTTATGAGAAATCAAAGTTTTTGGGTTCCGGGGGGAGTATGGTCGCAAGGCTGAAACTTAAAGGAATTGACGGAAGGGCACCACCAGGCGTGGAGCCTGCGGCTTAATTTGACTCAACACGGGAAAACTTACCAGGTCCAGACATAGTGAGGATTGACAGATTGAGAGCTCTTTCTTGATTCTATGGGTGGTGGTGCATGGCCGTTCTTAGTTGGTGGGTTGCCTTGTCAGGTTGATTCCGGTAACGAACGAGACCTCAGCCTGCTAAATAGTCACTGTCGCTTCTTGCGGCAGGCAGACTTCTTAGAGGGACTATTGTCGTTTAGGCAATGGAAGTATGAGGCAATAACAGGTCTGTGATGCCCTTAGATGTTCTGGGCCGCACGCGCGCTACACTGATGCATTCAACGAGCCTATCCTTGGCCGAAAGGCCCGGGTAATCTTTGAAACTGCATCGTGATGGGGATAAATTATTGCAATTATTAGTCTTCAACGAGGAATGCCTAGTAAGCGCGAGTCATCAGCTCGCGTTGATTACGTCCCTGCCCTTTGTACACACCGCCCGTCGCTCCTACCGATTGGGTGTGCTGGTGAAGTGTTCGGATTGGAGGCGGCTGGTGGTTCCACTAGCCGCTTTCGAGAAGTTCATTAAACCC-----------GCTTA--GCTGGTGGAGCTGGCAGTCCCAGCTGGGTCTGCTGAAGAGCAGAGGCTTGAGCATGAACCCGCTAAGGGCAACAACTGGGTGGGCAGCTTACTAGTTGGTGCTTGGGAGCGTGCTGGGAGCCGGCAGGAAGCGTTGCTTG--CAACGCATCCTCTTTTAACATGATTACAGGTGCAGCGCAAATGGATGGTGCTATTTTAGTTGTATCTGGTGCTGATGGTCCAATGCCTCAAACAACAGAACACGTACTATTAGCTAAGCAAGTAGGTGTACCTGCAATTGTAGTTTTCTTAAATAAAGCAGATCAAGTTGATGATCCAGAACTTTTAGAATTAGTTGAGTTAGAAGTTCGTGATATTTTAGATAAATATGGTTTCCCAAGTGCTGACATTCCTGTTGTTTCAGGTTCAGCATTAAAAGCTTTAAATGCTTTAGTTGCAAATCCTGCGATTGAGCCTGGTAAAGACGAATGGGTTGATAAAATTTTCGAACTAATGAAGGTAGTTGATGAATTTATTCCAACTCCAGAACGTGAAGTTGATAAACCTTTCTTATTAGCAGTTGAAGATGTATATAGTATTACTGGACGTGGTACAGTAGCTACAGGTCGTGTAGAAAGAGGATCTCTTCGAGTTGGTGAAACTGTTGAGGTAGTAGGATTAAAAGAAACAAAATCAACAACAGTAACAGGTCTTGAAATGTTCCAAAAAACATTAGATGAAACAATTGCTGGTGATAACGTAGGTATTTTATTACGTGGTATTCAAAAAAAAGACATTGAACGTGGTATGGTTCTTGCAAAACCAAATACAATTAAACCTGAAACAACATTCTTAGGTCAAGTTTATATTTTAACTCCTGAAGAAGGTGGACGTAAGAGTGGTTTCTTTGTTGGATACCAACCACAATTCTATGTTCGTACTACAGATGTAACAGGAAAAATTATGGGATTTGAATACATTAAACAACGTACTGAATCAAATTTATCAAATCAACACTCAAATCCAATGATTTGCCCAGGTGACTCTGTG
>FN8244001_HF920655_HQ700713_Schi
GGCTCATTAAATCAGTTATAGTTTATTTGATGGTACCTTACTACTCGGATAACCGTAGTAATTCTAGAGCTAATACGTGCGTAAATCCCGACTTCTGGAAGGGACGTATTTATTAGATAAAAGGCCGACCGGGCTTTGCCCGACCTGCGGTGAATCATGATAACTTCACGAATCGCATGGCCTTGAGCCGGCGATGTTTCATTCAAATTTCTGCCCTATCAACTTTCGATGGTAGGATAGAGGCCTACCATGGTGGTAACGGGTGACGGAGGATTAGGGTTCGATTCCGGAGAGGGAGCCTGAGAAACGGCTACCACATCCAAGGAAGGCAGCAGGCGCGCAAATTACCCAATCCCGACACGGGGAGGTAGTGACAATAAATAACAATACCGGGCATTTAATGTCTGGTAATTGGAATGAGTACAATCTAAATCCCTTAACGAGTATCCATTGGAGGGCAAGTCTGGTGCCAGCAGCCGCGGTAATTCCAGCTCCAATAGCGTATATTTAAGTTGTTGCAGTTAAAAAGCTCGTAGTTGGATTTCGGGTGGCTTTTGCCGGTCCGCCTAACGGTGTGTACTGGCAGAGGCTACCTTTCTGTCGGGGACGGGCTCCTGGGCTTCACTGTCCGGGACTCGGAGTCGGCGAGGTTACTTTGAGTAAATTAGAGTGTTCAAAGCAAGCCTGCGCTCTGAATACATTAGCATGGAATAACATGATAGGACTCTGGCCTATCTTGTTGGTCTGTAGGACCGGAGTAATGATTAAGAGGGACAGTCGGGGGCATTCGTATTTCATTGTCAGAGGTGAAATTCTTGGATTTATGAAAGACGAACATCTGCGAAAGCATTTGCCAAGGATGTTTTCATTAATCAAGAACGAAAGTTGGGGGCTCGAAGACGATTAGATACCGTCGTAGTCTCAACCATAAACGATGCCGACTAGGGATTGGCAGTAGTTTTTTTGATGACTCTGCCAGCACCTTATGAGAAATCAAAGTTTTTGGGTTCCGGGGGGAGTATGGTCGCAAGGCTGAAACTTAAAGGAATTGACGGAAGGGCACCACCAGGCGTGGAGCCTGCGGCTTAATTTGACTCAACACGGGAAAACTTACCAGGTCCAGACATAGTGAGGATTGACAGATTGAGAGCTCTTTCTTGATTCTATGGGTGGTGGTGCATGGCCGTTCTTAGTTGGTGGGTTGCCTTGTCAGGTTGATTCCGGTAACGAACGAGACCTCAGCCTGCTAAATAGTCACTGTCGCTTTTTGCGGCAGGCAGACTTCTTAGAGGGACTATTGTCGTTTAGGCAATGGAAGTATGAGGCAATAACAGGTCTGTGATGCCCTTAGATGTTCTGGGCCGCACGCGCGCTACACTGATGCATTCAACGAGCCTATCCTTGGCCGAGAGGCCCGGGTAATCTTTGAAACTGCATCGTGATGGGGATAGATTATTGCAATTATTAGTCTTCAACGAGGAATGCCTAGTAAGCGCGAGTCATCAGCTCGCGTTGATTACGTCCCTGCCCTTTGTACACACCGCCCGTCGCTCCTACCGATTGGGTGTGCTGGTGAAGTGTTCGGATTGAGGGCGGCTGGTGGTTTCACTAGCCGCTTTCGAGAAGTTCATTAAACCCTCCCACCTAGAGCTTA---TTGGTGGAGCTGGCAGTCCCAGCTGGGTCTGCTGAAGCGTAGAGGCTCGAGCATGAACCCGATAAGGGCAACAACTGGGTGGGCAGCTTACTAGTTGGTGCTTGGGAGCGTGCT-GGAGCCGGCAGGAAGCGCTGCTTG--CAGCGAATCCTTTCTTAACATGATTACAGGTGCAGCGCAAATGGATGGTGCTATTTTAGTTGTATCTGGTGCTGATGGTCCAATGCCTCAAACAACAGAACACGTACTATTAGCTAAGCAAGTAGGTGTACCTGCAATTGTAGTTTTCTTAAATAAAGCAGATCAAGTTGATGATCCAGAACTTTTAGAATTAGTTGAGTTAGAAGTTCGTGATATTTTAGATAAATATGGTTTCCCAAGTGCTGACATTCCTGTTGTTTCAGGTTCAGCATTAAAAGCTTTAAATGCTTTAGTTGCAAATCCTGCGATTGAGCCTGGTAAAGACGAATGGGTTGATAAAATTTTCGAACTAATGAAGGTAGTTGATGAATTTATTCCAACTCCAGAACGTGAAGTTGATAAACCTTTCTTATTAGCAGTTGAAGATGTATATAGTATTACTGGACGTGGTACAGTAGCTACAGGTCGTGTAGAAAGAGGATCTCTTCGAGTTGGTGAAACTGTTGAGGTAGTAGGATTAAAAGAAACAAAATCAACAACAGTAACAGGTCTTGAAATGTTCCAAAAAACATTAGATGAAACAATTGCTGGTGATAACGTAGGTATTTTATTACGTGGTATTCAAAAAAAAGACATTGAACGTGGTATGGTTCTTGCAAAACCAAATACAATTAAACCTGAAACAACATTCTTAGGTCAAGTTTATATTTTAACTCCTGAAGAAGGTGGACGTAAGAGTGGTTTCTTTGTTGGATACCAACCACAATTCTATGTTCGTACTACAGATGTAACAGGAAAAATTATGGGATTTGAATACATTAAACAACGTACTGAATCAAATTTATCAAATCAACACTCAAATCCAATGATTTGCCCAGGTGACTCTGTG
>HB201732
GGCTCATTAAATCAGTTATAGTTTATTTGATGGTACCTTACTACTCGGATAACCGTAGTAATTCTAGAGCTAATACGTGCGTAAATCCCGACTTCTGGAAGGGACGTATTTATTAGATAAAAGGCCGACCGGGCTCTGCCCGACCTGCGGTGAATCATGATAACTTCACGAATCGCATGGCCTTGCGCCGGCGATGTTTCATTCAAATTTCTGCCCTATCAACTTTCGATGGTAGGATAGAGGCCTACCATGGTGGTAACGGGTGACGGAGGATTAGGGTTCGATTCCGGAGAGGGAGCCTGAGAAACGGCTACCACATCCAAGGAAGGCAGCAGGCGCGCAAATTACCCAATCCCGACACGGGGAGGTAGTGACAATAAATAACAATACCGGGCATTTTATGTCTGGTAATTGGAATGAGTACAATCTAAATCCCTTAACGAGTATCCATTGGAGGGCAAGTCTGGTGCCAGCAGCCGCGGTAATTCCAGCTCCAATAGCGTATATTTAAGTTGTTGCAGTTAAAAAGCTCGTAGTTGGATTTCGGATGGCTGTTCGCGGTCCGCCTTTCGGTGTGTACTGCAAGCGGCTATCTTTCTGTCGGGGACGGGCTCCTGGGCTTCACTGTCCGGGACTCGGAGTCGGCGAGGTTACTTTGAGTAAATTAGAGTGTTCAAAGCAAGCCTGAGCTCTGAATACATTAGCATGGAATAACACGATAGGACTCTGGCCTATCTTGTTGGTCTGTAGGACCGGAGTAATGATTAAGAGGGACAGTCGGGGGCATTCGTATTTCATTGTCAGAGGTGAAATTCTTGGATTTATGAAAGACGAACTTCTGCGAAAGCATTTGCCAAGGATGTTTTCATTAATCAAGAACGAAAGTTGGGGGCTCGAAGACGATTAGATACCGTCGTAGTCTCAACCATAAACGATGCCGACTAGGGATTGGCGGATGTTTTTTCGATGACTCCGCCAGCACCTTATGAGAAATCAAAGTTTTTGGGTTCCGGGGGGAGTATGGTCGCAAGGCTGAAACTTAAAGGAATTGACGGAAGGGCACCACCAGGCGTGGAGCCTGCGGCTTAATTTGACTCAACACGGGAAAACTTACCAGGTCCAGACATAGTGAGGATTGACAGATTGAGAGCTCTTTCTTGATTCTATGGGTGGTGGTGCATGGCCGTTCTTAGTTGGTGGGTTGCCTTGTCAGGTTGATTCCGGTAACGAACGAGACCTCAGCCTGCTAAATAGTCACTATCACTTTTTGTGGTAGGCAGACTTCTTAGAGGGACTATTGTCGTTTAGGCAATGGAAGTATGAGGCAATAACAGGTCTGTGATGCCCTTAGATGTTCTGGGCCGCACGCGCGCTACACTGATGCATTCAACGAGCCTATCCTTGGCCGAGAGGCCCGGGTAATCTTTGAAACTGCATCGTGATGGGGATAGATTATTGCAATTATTAGTCTTCAACGAGGAATGCCTAGTAAGCGCGAGTCATCAGCTCGCGTTGATTACGTCCCTGCCCTTTGTACACACCGCCCGTCGCTCCTACCGATTGGGTGTGCTGGTGAAGCGTTCGGACTGAGCGCGTGCGGGGGTTCCATCTGCCGCATTCGGGAAGTTCGTTAAACCCTCCCACCTAGAGTTTAAAGAGCGTGGATCTGGCAGTCCCACCTGGGTCTGCTGAAGTAAAGAGGCTTGAACACGAACCCGCTAAGGGCAACAACTGGGTGGGCAGCTTACTAGTTGGTGCTTGGGAGCGTGTTGGAGGCCAGCAGGAATCGGGCGCAAGCCCGTC--TCTTACTTTAATATGATTACAGGTGCAGCGCAAATGGATGGTGCTATTTTAGTAGTATCTGGAGCTGACGGCCCTATGCCTCAAACAACTGAACATGTACTTTTAGCAAAACAAGTAGGTGTACCAGCTATTGTTGTTTTTTTAAATAAAGAAGATCAAGTAGATGATAAAGAATTATTAGAATTAGTAGAATTAGAGGTTCGTGATATTTTAGATAAATACGGTTTTGCTAGTGATGATATCCCTGTTTTAGCAGGTTCAGCTTTATTAGCTTTAGAAGCTTTAGTTGAAAATGAAACTATTAAACCTGGTGATAATGAATGGGTTGATAAAATTTACAAATTAATGGAAACTGTAGATGAACATATACCTACTCCAGAACGTGAAATGGATAAACCATTTTTATTAGCTGTTGAAGATGTTTTCAGTATTACAGGTCGTGGGACTGTAGCTACAGGTCGTGTAGAGAGAGGAAGTATTAAAGTAGGAGATACTGTGGAAATTATTGGATTAAGCGATACTAAATCAACAACAGTTACAGGTATTGAAATGTTTCAAAAAACTTTAGATGAAACTATAGCTGGTGATAATGTTGGGATTTTATTACGTGGAGTTCAAAAAAAAGATATAGAAAGAGGAATGGTTATAGCAAAACCAGGAACAATAACGCCACATACCAAATTTGAAGGTCAAGTTTATGTTTTAACTCCTGAAGAAGGAGGACGTAAAAGCGGTTTCTTTAAAGGTTACCAACCTCAATTTTATGTACGTACTACAGATGTAACAGGTAAAATTATGTCATTTAGTTACATTAAACAACGTAATCCATCCGAACTATCTACAATGCATTCTAACCCAATGGTTTGCCCAGGTGACTACGTA
>HB201727
GGCTCATTAAATCAGTTATAGTTTATTTGATGGTACCTTACTACTCGGATAACCGTAGTAATTCTAGAGCTAATACGTGCGTAAATCCCGACTTCTGGAAGGGACGTATTTATTAGATAAAAGGCCGACCGGGCTTTGCCCGACCTGCGGTGAATCATGATAACTTCACGAATCGCATGGCCTAGCGCCGGCGATGTTTCATTCAAATTTCTGCCCTATCAACTTTCGATGGTAGGATAGAGGCCTACCATGGTGGTAACGGGTGACGGAGGATTAGGGTTCGATTCCGGAGAGGGAGCCTGAGAAACGGCTACCACATCCAAGGGAGGCAGCAGGCGCGCAAATTACCCAATTCCGACACGGAGAGGTAGTGACAATAAATAACAATACTGGGCATTTAATGTCTGGTAATTGGAATGAGTACAATCTAAATCCCTTAACGAGTATCCATTGGAGGGCAAGTCTGGTGCCAGCAGCCGCGGTAATTCCAGCTCCAATAGCGAATATTTAAGTTGTTGCAGTTAAAAAGCTCGTAGTTGGATTTCGGGTGGCTGTTTGCGGTCCGCCTTTCGGTGTGTACTGCAGGCGGCTACCTTTCTGTCGGGGACGGGCTCCTGGGCTTCACTGTCCGGGACTCGGAGTCGGCGAGGTTACTTTGAGTAAATTAGAGTGTTCAAAGCAAGCCTGAGCTCTGAATACATTAGCATGGAATAACACGATAGGACTCTGGCCTATCTTGTTGGTCTGTAGGACCGGAGTAATGATTAAGAGGGACAGTCGGGGGCATTCGTATTTCATTGTCAGAGGTGAAATTCTTGGATTTATGAAAGACGAACTTCTGCGAAAGCATTTGCCAAGGATGTTTTCATTAATCAAGAACGAAAGTTGGGGGCTCGAAGACGATTAGATACCGTCGTAGTCTCAACCATAAACGATGCCGACTAGGGATTGGCGGATGTTTTTTCGATGACTCCGCCAGCACCTTATGAGAAATCAAAGTTTTTGGGTTCCGGGGGGAGTATGGTCGCAAGGCTGAAACTTAAAGGAATTGACGGAAGGGCACCACCAGGCGTGGAGCCTGCGGCTTAATTTGACTCAACACGGGAAAACTTACCAGGTCCAGACATAGTGAGGATTGACAGATTGAGAGCTCTTTCTTGATTCTATGGGTGGTGGTGCATGGCCGTTCTTAGTTGGTGGGTTGCCTTGTCAGGTTGATTCCGGTAACGAACGAGACCTCAGCCTGCTAAATAGTCACTGCCGCTTTTTGCGACAGGCAGACTTCTTAGAGGGACTATTGTCGTTTAGGCAATGGAAGTATGAGGCAATAACAGGTCTGTGATGCCCTTAGATGTTCTGGGCCGCACGCGCGCTACACTGATGCAATCAACGAGCCTATCCTTGGCCGAGAGGCCCGGGTAATCTTTGAAACTGCATCGTGATGGGGATAGATTATTGCAATTATTAGTCTTCAACGAGGAATGCCTAGTAAGCGCGAGTCATCAGCTCGCGTTGATTACGTCCCTGCCCTTTGTACACACCGCCCGTCGCTCCTACCGATTGGGTGTGCTGGTGAAGTGTTCGGACCGAGCGCATGCGGGGGTTCCATTCGCTGTGCTTGGGAAGTTCATTAAACCCTCCCACCTAGAGTTTAGGCGCGGTGGATCTGGCAGTCCCACCTGGGTCTGCTGAAGTGTAGAGGCTTGAGCACGAACCCGTCAAGGGCAACAACTGGGTGGGCAGTTCACTAGTTGGGGCTTGGGAGCGTGCTGTGGGCCAGCAGGAAGCGAGCTTT---GCTCGCTCTTAACCTTAATATGATTACTGGTGCAGCACAAATGGATGGTGCTATTCTAGTAGTATCTGGAGCTGACGGGCCCATGCCGCAAACTACGGAACATGTTCTTTTAGCTAAACAAGTAGGTGTTCCAGCTATAGTTGTTTTTTTAAACAAAGCAGATCAAGTAGATGATAAAGAACTTTTAGAATTAGTAGAATTAGAAGTTCGTGACATTTTAGATAAATATGGTTTCGCTAGCGATGATATTCCTGTTTTAGCAGGTTCAGCTCTATTAGCTTTAGAAGCTTTAGTTGAAAATTCTGATATTAAACCAGGGGACAACGAATGGGTTGACAAAATTTATAACCTAATGGATACAGTAGATCAACATATTCCAACTCCAGAACGTGAAATGGACAAACCTTTTTTATTAGCCGTTGAAGATGTTTTCAGTATTACAGGTCGTGGTACTGTTGCAACTGGTCGTGTAGAACGAGGAACTATTAAAGTAGGTGATACTGTAGAAATTGTAGGATTAAGTGATACAAAATCAACTACTGTAACAGGTATAGAAATGTTCCAAAAAACATTAGACGAAACTATTGCTGGCGATAATGTAGGTATCTTATTACGTGGTGTTCAAAAAAAAGACATAGAACGTGGCATGGTTATAGCAAAACCTGGCACAATTACGCCACATACTAAATTTGAAGGTCAAGTTTATGTCTTAACTCCTGAAGAAGGAGGTCGTAAAAGTGGTTTCTTTAAAGGCTATCAACCTCAATTTTATGTACGTACTACTGATGTAACTGGCAAAATTATGTCATTTAGTTATATTAAACAAAGAAATCCATCTGAATTATCAACTATGCATTCAAACCCAATGGTTTGCCCAGGTGATTATGTA
>LN870279_Chaetophorales_sp.
GGCTCATTAAATCAGTTATAGTTTATTTGATGGTACCTTACTACTCGGATAACCGTAGTAATTCTAGAGCTAATACGTGCGTAAATCCCGACTCCTGGAAGGGACGTATTTATTAGATAAAAGGCCGACCGGGCTCTGCCCGACCTGCGGTGAATCATGATAACTCCACGAATCGCATGGCCTAGCGCCGGCGATGTTTCATTCAAATTTCTGCCCTATCAACTTTCGATGGTAGGATAGAGGCCTACCATGGTGGTAACGGGTGACGGAGGATTAGGGTTCGATTCCGGAGAGGGGGCCTGAGAAATGGCCACCACATCCAAGGAAGGCAGCAGGCGCGCAAATTACCCAATCCCGACACGGGGAGGTAGTGACAATAAATAACAATACCGGGCATTTAATGTCTGGTAATTGGAATGAGTACAAYCTAAATCCCTTAACGAGTATCCATTGGAGGGCAAGTCTGGTGCCAGCAGCCGCGGTAATTCCAGCTCCAATAGCGTATATTTAAGTTGTTGCAGTTAAAAAGCTCGTAGTTGGATTTCGGGCGACTGTCCGCGGTCCGCCTTTCGGTGTGCACTGCTGGCGGTCGCCTTTCTGTCGGGGACGGGCTCCTGGGCTTTACTGTCCGGGACTCGGAGTCGGCGAGGTTACTTTGAGTAAATTAGAGTGTTCAAAGCAAGCCTGAGCTCTGAATACATTAGCATGGAATAACGCGATAGGACTCTGGCCTATCTTGTTGGTCTGTAGGACCGGAGTAATGATTAAGAGGGACAGTCGGGGGCATTCGTATTTCATTGTCAGAGGTGAAATTCTTGGATTTATGAAAGACGAACTTCTGCGAAAGCATTTGCCAAGGATGTTTTCATTAATCAAGAACGAAAGTTGGGGGCTCGAAGACGATTAGATACCGTCGTAGTCTCAACCATAAACGATGCCGACTAGGGATTGGCGGATGTTCTTTCGATGACTCCGCCAGCACCTTATGAGAAATCAAAGTTTTTGGGTTCCGGGGGGAGTATGGTCGCAAGGCTGAAACTTAAAGGAATTGACGGAAGGGCACCACCAGGCGTGGAGCCTGCGGCTTAATTTGACTCAACACGGGAAAACTTACCAGGTCCAGACATAGTGAGGATTGACAGATTGAGAGCTCTTTCTTGATTCTATGGGTGGTGGTGCATGGCCGTTCTTAGTTGGTGGGTTGCCTTGTCAGGTTGATTCCGGTAACGAACGAGACCTCAGCCTGCTAAATAGTCACTGCCGCTTCTTGCGGCAGGCCGACTTCTTAGAGGGACTATTGTCGTTTAGGCAATGGAAGTATGAGGCAATAACAGGTCTGTGATGCCCTTAGATGTTCTGGGCCGCACGCGCGCTACACTGATGCATTCAACGAGCCTATCCTTGGCCGAGAGGCCCGGGTAATCTTTGAAACTGCATCGTGATGGGGATAGATTATTGCAATTATTAGTCTTCAACGAGGAATGCCTAGTAAGCGCGAGTCATCAGCTCGCGTTGATTACGTCCCTGCCCTTTGTACACACCGCCCGTCGCTCCTACCGATTGGGTGTGCTGGTGAAGTGTTCGGATTGGGAGCAGTCGAGAGTCTCTCTCGCTGCCCCCGAGAAGTTCATTAAACCCTCCCACCTAGAGCTTAGAGTGGGTGGAACTGGCAGTCTCACCTGGGTCTGCTGAAGAGTAGAGGCTTGAGCAYGAACCCGCATAGGGCAACAACTGGGTGGGCAGCCCACTAGTTGGTGCTCGGGATCGTGCTGGAGGCCAGCAGGAAGCGAGCTCGCGCTCGCAACTCTACCTTT---------------------------------------------------------------------------------------------------------------------------------------------------------------------------------------------------------------------------------------------------------------------------------------------------------------------------------------------------------------------------------------------------------------------------------------------------------------------------------------------------------------------------------------------------------------------------------------------------------------------------------------------------------------------------------------------------------------------------------------------------------------------------------------------------------------------------------------------------------------------------------------------------------
>LN870278_Chaetophorales_sp.
GGCTCATTAAATCAGTTATAGTTTATTTGATGGTACCTTACTACTCGGATAACCGTAGTAATTCTAGAGCTAATACGTGCGTAAATCCCGACTCCTGGAAGGGACGTATTTATTAGATAAAAGGCCGACCGGGCTCTGCCCGACCTGCGGTGAATCATGATAACTCCACGAATCGCATGGCCTAGCGCCGGCGATGTTTCATTCAAATTTCTGCCCTATCAACTTTCGATGGTAGGATAGAGGCCTACCATGGTGGTAACGGGTGACGGAGGATTAGGGTTCGATTCCGGAGAGGGGGCCTGAGAAATGGCCACCACATCCAAGGAAGGCAGCAGGCGCGCAAATTACCCAATCCCGACACGGGGAGGTAGTGACAATAAATAACAATACCGGGCATTTAATGTCTGGTAATTGGAATGAGTACAAYCTAAATCCCTTAACGAGTATCCATTGGAGGGCAAGTCTGGTGCCAGCAGCCGCGGTAATTCCAGCTCCAATAGCGTATATTTAAGTTGTTGCAGTTAAAAAGCTCGTAGTTGGATTTCGGGCGACTGTCCGCGGTCCGCCTTTCGGTGTGCACTGCTGGCGGTCGCCTTTCTGTCGGGGACGGGCTCCTGGGCTTTACTGTCCGGGACTCGGAGTCGGCGAGGTTACTTTGAGTAAATTAGAGTGTTCAAAGCAAGCCTGAGCTCTGAATACATTAGCATGGAATAACGCGATAGGACTCTGGCCTATCTTGTTGGTCTGTAGGACCGGAGTAATGATTAAGAGGGACAGTCGGGGGCATTCGTATTTCATTGTCAGAGGTGAAATTCTTGGATTTATGAAAGACGAACTTCTGCGAAAGCATTTGCCAAGGATGTTTTCATTAATCAAGAACGAAAGTTGGGGGCTCGAAGACGATTAGATACCGTCGTAGTCTCAACCATAAACGATGCCGACTAGGGATTGGCGGATGTTCTTTCGATGACTCCGCCAGCACCTTATGAGAAATCAAAGTTTTTGGGTTCCGGGGGGAGTATGGTCGCAAGGCTGAAACTTAAAGGAATTGACGGAAGGGCACCACCAGGCGTGGAGCCTGCGGCTTAATTTGACTCAACACGGGAAAACTTACCAGGTCCAGACATAGTGAGGATTGACAGATTGAGAGCTCTTTCTTGATTCTATGGGTGGTGGTGCATGGCCGTTCTTAGTTGGTGGGTTGCCTTGTCAGGTTGATTCCGGTAACGAACGAGACCTCAGCCTGCTAAATAGTCACTGCCGCTTCTTGCGGCAGGCCGACTTCTTAGAGGGACTATTGTCGTTTAGGCAATGGAAGTATGAGGCAATAACAGGTCTGTGATGCCCTTAGATGTTCTGGGCCGCACGCGCGCTACACTGATGCATTCAACGAGCCTATCCTTGGCCGAGAGGCCCGGGTAATCTTTGAAACTGCATCGTGATGGGGATAGATTATTGCAATTATTAGTCTTCAACGAGGAATGCCTAGTAAGCGCGAGTCATCAGCTCGCGTTGATTACGTCCCTGCCCTTTGTACACACCGCCCGTCGCTCCTACCGATTGGGTGTGCTGGTGAAGTGTTCGGATTGGGAGCAGTCGAGAGTCTCTCTCGCTGCCCCCGAGAAGTTCATTAAACCCTCCCACCTAGAGCTTAGAGTGGGTGGAACTGGCAGTCTCACCTGGGTCTGCTGAAGAGTAGAGGCTTGAGCAYGAACCCGCATAGGGCAACAACTGGGTGGGCAGCCCACTAGTTGGTGCTCGGGATCGTGCTGGAGGCCAGCAGGAAGCGAGCTCGCGCTCGCAACTCTACCTTT---------------------------------------------------------------------------------------------------------------------------------------------------------------------------------------------------------------------------------------------------------------------------------------------------------------------------------------------------------------------------------------------------------------------------------------------------------------------------------------------------------------------------------------------------------------------------------------------------------------------------------------------------------------------------------------------------------------------------------------------------------------------------------------------------------------------------------------------------------------------------------------------------------
>LY201701
GGCTCATTAAATCAGTTGTAGTTTATTTGATGATACCTTTCTACTCGGATAACCGTAGTAATTCTAGAGCTAATACGTGCGCAACTCCCGACTTCTGGAAGGGACGTGGTTATTAGATCTAAGGCCAACCGGGCTTTGCCCGACCTGAGGTGAATCATTGTAACTCCACGAATCGCATGGCCTCGCGCCGGCGATGTTTCATTCAAACTTCTGCCCTATCAACTTTCGATGGTAGGATAGAGGCCTACCATGGTGGTAACGGGTGACGGAGGATTAGGGTTCGATTCCGGAGAGGGAGCCTGAGAAACGGCTACCACATCCAAGGAAGGCAGCAGGCGCGCAAATTACCCAATCCCGACACGGGGAGGTAGTGACAATAAATAACAATACCGGGCATTCAATGTCTGGTAATTGGAATGAGTACAATCTAAATCCCTTAACGAGTATCCATTGGAGGGCAAGTCTGGTGCCAGCAGCCGCGGTAATTCCAGCTCCAATAGCGTATATTTAAGTTGTTGCAGTTAAAAAGCTCGTAGTTGGATTTCGGGTGGCTGTCTGCGGTCCGCCTTACGGTGTGCACTGCTGTCGGCCACCTTTCTGTCGGGGACGGGCTCCTGGGCTTCACTGTCCGGGACTCGGAGTCGGCGAGGTTACTTTGAGTAAATTAGAGTGTTCAAAGCAAGCCTGAGCTCTGAATACATTAGCATGGAATAACATGATAGGACTCTGGCCTATCTTGTTGGTCTGTAGGACCGGAGTAATGATTAAGAGGGACAGTCGGGGGCATTCGTATTTCATTGTCAGAGGTGAAATTCTTGGATTTATGAAAGACGAACTTCTGCGAAAGCATTTGCCAAGTATGTCTTCATTAATCAAGAACGAAAGTTGGGGGCTCGAAGACGATTAGATACCGTCGTAGTCTCAACCATAAACGATGCCGACTAGGGATCGGTGGGAGTTTTTTCGATGACTCCGTGGGCACCTTATGAGAAATCAAAGTCTTTGGGTTCCGGGGGGAGTATGGTCGCAAGGCTGAAACTTAAAGGAATTGACGGAAGGGCACCACCAGGCGTGGAGCCTGCGGCTTAATTTGACTCAACACGGGAAAACTTACCAGGTCCAGACATAGTGAGGATTGACAGATTGAGAGCTCTTTCTTGATTCTATGGGTGGTGGTGCATGGCCGTTCTTAGTTGGTGGGTTGCCTTGTCAGGTTGATTCCGGTAACGAACGAGACCTCAGCCTGCTAAATAGTCACTGCCGCTTTTTGCGGTTGGCAGACTTCTTAGAGGGACTATTGTCGTTTAGGCAATGGAAGTATGAGGCAATAACAGGTCTGTGATGCCCTTAGATGTTCTGGGCCGCACGCGCGCTACACTGACGCATTCAACGAGCCTATCCTTGGCCGAGAGGCCCGGGTAATCTTTGAAACTGCGTCGTGATGGGGATAGATTATTGCAATTATTAGTCTTCAACGAGGAATGCCTAGTAAGCGCGAGTCATCAGCTCGCGTTGATTACGTCCCTGCCCTTTGTACACACCGCCCGTCGCTCCTACCGATTGGGTGTGCTGGTGAAGCGCTCGGATCGGGGGCGGTCGGGAGTCTCTCCCACCGTTCCTGAGAAGTCCGTTAAACCCTCCCACCTAGAGCTTAGCTCGGGTGGATCTGGCAGTCTCAGCTGGGTCTGCTGAAAAATAGAGGCTTGTGCAAGGACCCGCTACGGGCAACAACTGGGTGAGCAGCTTACTAGTTGGTGCCTGGGACCTTGCTGGGAGCCGGCAGGAA--TGCGGTT---TACCGTACTCAAAATTAATATGATTACAGGAGCTGCTCAAATGGATGGCGCTATTCTTGTAGTATCAGGCGCTGATGGTCCTATGCCACAAACAACAGAACATGTTTTATTAGCAAAACAAGTAGGTGTACCGGCAATTGTTGTTTTTTTAAATAAAGCAGATCAAGTTGATGATCCTGAATTATTAGAATTAGTTGAGTTAGAAGTTCGTGATATTTTAGACAAATATGGCTTTGCTAGTGATGATATTCCAATTTTATCTGGATCAGCTCTTTTAGCTTTAGAAGCTTTAGTTGAAAAACCAAATACTGCAAAAGGTGATAATGAATGGGTAGATAAAATTTTTAACTTAATGGAAACTGTAGATAAATGTATTCCTACTCCAGAACGTGAAATGGACAAACCCTTTTTATTAGCTGTAGAAGATGTTTTCAGTATTACTGGTCGTGGTACTGTAGCAACTGGCCGTGTAGAACGTGGTACTTTAAAAGTTAGTGAAACAATTGAAATTGTAGGGCTTAAAGACACAAAATCAACAACTGTTACTGGACTTGAAATGTTCCAAAAAACATTAGATGAAACAATTGCTGGTGATAATGTAGGTGTTTTATTACGTGGTGTTCAAAAAAAAGATATTGAACGTGGAATGGTACTTGCAAAACCAGGTTCAATTCTTCCACAAACTGTTTTTGAAGGTCAAGTTTATGTTTTAACAGCTGAAGAAGGTGGTCGTAAAAGTGGCTTCTTTAAAGGCTATCAACCTCAATTTTATGTTCGTACAACAGATGTTACTGGCAAAATTTTAGATTTTAGTTATATTAAACAACGTAACCCTTCTGAACTTTCAACAATGCATTCAAACCCAATGGTATGTCCAGGTGACTATGTA
>KM020161_HQ646377_AF183489_Urone
GGCTCATTAAATCAGTTGTAGTTTATTTGATGATACCTTTCTACTCGGATAACCGTAGTAATTCTAGAGCTAATACGTGCGCAACTCCCGACTTCTGGAAGGGACGTGGTTATTAGATCTAAGGCCAACCGGGCTCTGCCCGACCTGAGGTGAATCATTGTAACTCCACGAATCGCATGGCCTCGCGCCGGCGATGTTTCATTCAAACTTCTGCCCTATCAACTTTCGATGGTAGGATAGAGGCCTACCATGGTGGTAACGGGTGACGGAGGATTAGGGTTCGATTCCGGAGAGGGAGCCTGAGAAACGGCTACCACATCCAAGGAAGGCAGCAGGCGCGCAAATTACCCAATCCCGACACGGGGAGGTAGTGACAATAAATAACAATACCGGGCATTTTATGTCTGGTAATTGGAATGAGTACAATCTAAATCCCTTAACGAGTATCCATTGGAGGGCAAGTCTGGTGCCAGCAGCCGCGGTAATTCCAGCTCCAATAGCGTATATTTAAGTTGTTGCAGTTAAAAAGCTCGTAGTTGGATTTCGGGTGGCTGTCTGCGGTCCGCCTTACGGTGTGCACTGCTGTCGGCCACCTTTCTGTCGGGGACGGGCTCCTGGGCTTCACTGTCCGGGACTCGGAGTCGGCGAGGTTACTTTGAGTAAATTAGAGTGTTCAAAGCAAGCCTGAGCTCTGAATACATTAGCATGGAATAACACGATAGGACTCTGGCCTATCTTGTTGGTCTGTAGGACCGGAGTAATGATTAAGAGGGACAGTCGGGGGCATTCGTATTTCATTGTCAGAGGTGAAATTCTTGGATTTATGAAAGACGAACTTCTGCGAAAGCATTTGCCAAGTATGTCTTCATTAATCAAGAACGAAAGTTGGGGGCTCGAAGACGATTAGATACCGTCGTAGTCTCAACCATAAACGATGCCGACTAGGGATCGGTGGGAGTTTTTTTGATGACTCCGTGGGCACCTTATGAGAAATCAAAGTCTTTGGGTTCCGGGGGGAGTATGGTCGCAAGGCTGAAACTTAAAGGAATTGACGGAAGGGCACCACCAGGCGTGGAGCCTGCGGCTTAATTTGACTCAACACGGGAAAACTTACCAGGTCCAGACATAGTGAGGATTGACAGATTGAGAGCTCTTTCTTGATTCTATGGGTGGTGGTGCATGGCCGTTCTTAGTTGGTGGGTTGCCTTGTCAGGTTGATTCCGGTAACGAACGAGACCTCAGCCTGCTAAATAGTCACTGCCGCTTTTTGCGGCAGGCAGACTTCTTAGAGGGACTATTGTCGTTTAGGCAATGGAAGTATGAGGCAATAACAGGTCTGTGATGCCCTTAGATGTTCTGGGCCGCACGCGCGCTACACTGACGCATTCAACGAGCCTATCCTTGGCCGAGAGG-CCGGGTAATCTTTGAAACTGCGTCGTGATGGGGATAGATTATTGCAATTATTAGTCTTCAACGAGGAATGCCTAGTAAGCGCGAGTCATCAGCTCGCGTTGATTACGTCCCTGCCCTTTGTACACACCGCCCGTCGCTCCTACCGATTGGGTGTGCTGGTGAAGCGCTCGGATCGGGGGCGGTCGGGAGTCTCTCCCACCGTCCCTGAGAAGTCCGTTAAACCCTCCCACCTAGAGCTTAGCTCGGGTGGATCTGGCAGTCTCAGCTGGGTCTGCTGAAAAGTAGAGGCTTGAGCAAGGACCCGCTACGGGCAACAACTGGGTGAGCAGCTCACTAGTTGGTGCCTGGGACCTTGCTGGGAGCCAGCAGGAATTGCGGCCTC--GGCCGTAACTCAACTT---------------------------------------------------------------------------------------------------------------------------------------------------------------------------------------------------------------------------------------------------------------------------------------------------------------------------------------------------------------------------------------------------------------------------------------------------------------------------------------------------------------------------------------------------------------------------------------------------------------------------------------------------------------------------------------------------------------------------------------------------------------------------------------------------------------------------------------------------------------------------------------------------------
>U83124_HQ646384_AF183476_Hormoti
GGCTCATTAAATCAGTTATAGTTTATTTGATGGTACCTT-CTACTCGGATAACCGTAGGAAAACTAGAGCTAATACGTGCGTAAATCCCGACTTCTGGAAGGGACGTATTTATTAGATCCAAGGCCGACCGGCG-CAAGCCGACCAGCGGTGAATCATGATAACTTCACGAATCGCATGGGCTAGCCCCGGCGATGTTTCATTCAAATTTCTGCCCTATCAACTTTCGATGGTAGGATAGAGGCCTACCATGGTGGTAACGGGTGACGGAGGATTAGGGTTCGATTCCGGAGAGGGAGCCTGAG-AATGGCTACCACATCCAAGGAAGGCAGCAGGCGCGCAAATTACCCAATCCTGACACAGGGAGGTAGTGACAATAAATAACAATGCTGGGCCTTTACGGTCTGGCAATTGGAATGAGTACAATCTAAATCCCTTAACGAGTATCCATTGGAGGGCAAGTCTGGTGCCAGCAGCCGCGGTAATTCCAGCTCCAATAGCGTATATTTAAGTTGTTGCAGTTAAAAAGCTCGTAGTTGGATTTCGGTGGGCTTCTGCCGGTCCGCT--TCGGTGAGTACTCCTAGGGGCCCGCTTTCTGTCGGTAACGGGCGTCCGGGCTTAACTGTCCGGATCCTGGGGTCGACGAGGTTACTTTGAGTAAATTAGAGTGTTCAAAGCAAGCCTACGCTCTGAATATGTTAGCATGGGATAACACGATAGGACTCTGGCCTATCTTGTTGGTCTGTAGGACCGGAGTAATGATTAAGAGGGACAGTCGGGGGCATTCGTATTTCATTGTCAGAGGTGAAATTCTTGGATTTATGAAAGACGAACTTCTGCGAAAGCATTTGCCAAGGATGTTTTCATTAATCAAGAACGAAAGTTGGGGGCTCGAAGACGATTAGATACCGTCGTAGTCTCAACCATAAACGATGCCGACTAGGGATTGGCGGACGTTTTTATGATGACTCCGCCAGCACCTTATGAGAAATCAAAGTTTTTGGGTTCCGGGGGGAGTATGGTCGCAAGGCTGAAACTTAAAGGAATTGACGGAAGGGCACCACCAGGCGTGGAGCCTGCGGCTTAATTTGACTCAACACGGGAAAACTTCCCAGGTCCAGACATAGTGAGGATTGACAGATTGAGAGCTCTTTCTTGATTCTATGGGTGGTGGTGCATGGCCGTTCTTAGTTGGTGGGTTGCCTTGTCAGGTTGATTCCGGTAACGAACGAGACCTCAGCCTGCTAAATAGTCACGGTCGCCT-TGGCGGCTGGCAGACTTCTTAGAGGGACTATTGACGTTTAGTCAATGGAAGTATGAGGCAATAACAGGTCTGTGATGCCCTTAGATGTTCTGGGCCGCACGCGCGCTACACTGATGCATTCAACGAGCCTATCCTGGACCGAGAGGTTTGGGTAATCTTTGAAACTGCATCGTGATGGGGATAGATTATTGCAATTATTAGTCTTCAACGAGGAATGCCTAGTAAGCGCGAGTCATCAGCTCGCGTTGATTACGTCCCTGCCCTTTGTACACACCGCCCGTCGCTCCTACCGATTGGGTGTGCTGGTGAAATGTTCGGATCTTGGGGGG--GCTTGC-TTGCAAGTCCTTTCAGAGAAGTTCATTAAACCCTCCCACCTAGAGTTT----GTTGTGGAACTGACAGTCTCAGCTGGGTCTGTTGAAGCACAGAGGCTTGAGCTTGAACCCGTCATGGGCAACAGCTGGGTAGGCAGCTTACTAGCTGGGGCCTGGGTGCTTGCTGGGAGCCAATCGGCGTTTTGGACTTGTGCCAACCCTTCATATT---------------------------------------------------------------------------------------------------------------------------------------------------------------------------------------------------------------------------------------------------------------------------------------------------------------------------------------------------------------------------------------------------------------------------------------------------------------------------------------------------------------------------------------------------------------------------------------------------------------------------------------------------------------------------------------------------------------------------------------------------------------------------------------------------------------------------------------------------------------------------------------------------------
>U83133_AY962675_AF183478_NC01103
GGCGCATTAAATCAGTTATAGTTTATTTGATGGTACCTTACTACTCGGATAACCGTAGTAATTCTAGAGCTAATACGTGCGTAAATCCCGACTTCTGGAAGGGACGTATTTATTAGATAAAAGGCCGACCGGGTTTT-CCCGA-CTGCGGTGAATCATGATAACTTCACGAATCGCATGGCCTTGCGCCGGCGATGTTTCATTCAAATTTCTGCCCTATCAACTTTCGATGGTAGGATAGAGGCCTACCATGGTGGTAACGGGTGACGGAGGATTAGGGTTCGATTCCGGAGAGGGAGCCTGAGAAACGGCTACCACATCCAAGGAAGGCA???GGCGCGCAAATTACCCAATCCTGACACAGGGAGGTAGTGACAATAAATAACAATACCGGGCCTTTCG-GTCTGGTAATTGGAATGAGAACAATCTA?ATCCCTTATCGAGGATCCATTGGAGGGCAAGTCTGGTGCCAGCAGCCGCGGTAATTCCAGCTCCAATAGCGTATATTTAAGTTGTTGCAGTTAAAAAGCTCGTAGTTGGATTTCG?GCGAACCTAGCCGGTCCGCCA-TTGGTGAGCACTGG?CGGGGTTACCTTCCTGCCGAGTACGGGCTTCTGGGCTTAATTGTCCGGGACTCGGAGTCGGCGTTGCTACTTTGAGTAAAACGGAGTGTTCAAAGCAGGCCTACGCCTTGAACGATATAGCATGGAATAGCGCGATAGGACTCTGGCCTATCTCGTTGGTCTGTGGGCATGGAGTAATGATTAATAGGGACAGTCGGGGGCATTCGTATTTCATTGTCAGAGGTGAAATTCTTGGATTTATGAAAGACGAACTTCTGCGAAAGCATTTGCCAAGGATGTTTTCATTAATCAAGAACGAAAGTTGGGGGCTCGAAGACGATTAGATACCGTCGTAGTCTCAACCATAAACGATGCCGACTAGGGATTGGCGGATGTTGATTTTATGACTCCGCCAGCACCTTATGAGAAATCAAAGTTTTTGGGTTCCGGGGGGAGTATGGTCGCAAGGCTGAAACTTAAAGGAATTGACGGAAGGGCACCACCAGGCGTGGA??CTGCGGCTTAATTTGACTCAACACGGGAAAACTTACCAGGTCCAGACATAGTGAGGATTGACAGATTGAGAGCTCTTTCTTGATTCTATGGGTGGTGGTGCATGGCCGTTCTTAGTTGGTGGG?????TTGTCAGGTTGATTCCGGTAACGAACGAGACCTCAGCCTACTAAATAGTCACTCCCGCATTT?GCGGTTGG?AGACTTCTTAGAGGGACTATTGGCGTATAGCTAATGGAAGTATGAGGCAATAACAGGTCTGTGATGCCCTTAGATGTTCTGGGCCGCACGCGCGCTACACTGATGCATTCAACGAGCCTATCCTTGGCCGAGAGG???GGGTAATCTTTGAAACTGCATCGTGATGGGGAGAGATTATTGCAATTATTAGTCTTCAACGAGGAATGCCTAGTAAGCGCGAGTCATCAGCTCGCGTTGATTACGTCCCTGCCCTTTGTACACACCGCCCGTCGCTCCTACCGATTGGGTGTGCTGGTGAAGTGTTCGGATTGGGAATAGCGGCAGGCAACTGTTGCT?TTCCTGAGAAGTTCATTAAACCCTCCCACCTAGAGCAT---TGGAGTGGAACTGGCAGTCTTAATTAGGTCTGCTGAAGTGCAGAGGCTTGAGCATGGACCCAATAAGGGCAATAACTAGGTAGGCA----CTTAGTTAGTGCCTGGG-CTGTGCTGGAGGCCTGCAGGATCCGACTTTT---GTCGGAACCTCTTATTAATATGATTACAGGTGCTGCACAAATGGACGGTGCTATTCTAGTTGTATCTGCTGCTGATGGACCGATGCCGCAAACAAAAGAACATGTTCTACTTGCAAAACAAGTAGGTGTTCCGGCTATTGTTGTTTTCTTAAATAAAGAAGATCAAGTAGATGATGCAGATTTAATAGAGTTAGTTGAATTAGAGGTTCGAGAAATTTTAGATAAATATGGCTTTGCAAGTGCAGAGATTCCGGTAATTAAAGGATCTGCTTTATTAGCTCTAGAAGCTCTTGTTGAAAATCCTTCTATTAAACAAGGTGAAAATCCATGGGTTGACAAAATATACCACCTTATGGATACTGTTGACGAGGCTATTCCAACACCAGAAAGAGAAACAGATAAACCGTTCTTATTAGCAATTGAAGATGTTTTTAGTATTACAGGACGTGGAACTGTAGCAACAGGACGTGTAGAAAGAGGGAAATTAAAAATTGGGGATTCTGTGGAACTTGTTGGTCTTGGAGAAACACGTAATACAACAGTAACTGGAATTGAAATGTTTCAAAAAATTTTAGATGAAGCTCTTGCAGGGGATAATGTTGGAGTTTTACTTCGTGGAGTTCAAAAAAAAGATATTGCGCGAGGGATGGTTTTAGCACAACCAGGGACTATTACACCACACACAAAATTTGAGGGTCAAGTTTATATTTTAACACCCGAGGAAGGTGGTAGAAAAACAGGGTTTTTTAAAGGTTATCAACCACAATTTTATGTAAGAACAACTGATGTTACTGGTACTATTGTCTCTTTTAATTACATAAAACAATTAAATTCATCTGAATTATCTATGATGCATTCAAATCCAATGATTTGTCCTGGGGATTATGTT
>DQ078298_DQ450898._DQ335880_Oedo
GGCTCATTAAATCAGTTATAGTTTATTTGATGGTACCTTACTACTCGGATAACCGTAGTAATTCTAGAGCTAATACGTGCGTAAATCCCGACTTCTGGAAGGGACGTATTTATTAGATAAAAGGCCGACCGGGTTTT-CCCGACCTGCGGTGAATCATGATAACTTCACGAATCGCATGGCCTCGCGCCGGCGATGTTTCATTCAAATTTCTGCCCTATCAACTTTCGATGGTAGGATAGAGGCCTACCATGGTGGTAACGGGTGACGGAGGATTAGGGTTCGATTCCGGAGAGGGAGCCTGAGAAACGGCTACCACATCCAAGGAAGGCAGCAGGCGCGCAAATTACCCAATCCTGACACAGGGAGGTAGTGACAATAAATAACAATACCGGGCCTTTCG-GTCTGGTAATTGGAATGAGAAC-ATCTAAATCCCTTATCGAGGATCCATTGGAGGGCAAGT-TGGTGCCAGCAGCCGCGGTAATTCCAGCTCCAATAGCGTATATTTAAGTTGTTGCAGTTAAAAAGCTCGTAGTTGGATTTCGGGTGAACCTCGCCGGTCCGCCA-TTGGTGAGCACTGGCGGGGGTTACCTTCTTGCCGGGGACGGGCTCCTGGGCTTAATTGTCCGGGACTCGGAGTCGGCGTTGCTACTTTGAGTAAAACGGAGTGTTCAAAGCAGGCCTACGCCTTGAACGATATAGCATGGAATAGCGTGATAGGACTCTAGCCTATCCCGTTGGTCTGTGGGCATGGAGTAATGATTAAGAGGGACAGTCGGGGGCATTCGTATTTCATTGTCAGAGGTGAAATTCTTGGATTTATGAAAGACGAACTTCTGCGAAAGCATTTGCCAAGGATGTTTTCATTAATCAAGAACGAAAGTTGGGGGCTCGAAGACGATTAGATACCGTCGTAGTCTCAACCATAAACGATGCCGACTAGGGATTGGCGGATGTTGATTTTATGACTCCGCCAGCACCTTATGAGAAATCAAAGTTTTTGGGTTCCGGGGGGAGTATGGTCGCAAGGCTGAAACTTAAAGGAATTGACGGAAGGGCACCACCAGGCGTGGAGCCTGCGGCTTAATTTGACTCAACACGGGAAAACTTACCAGGTCCAGACATAAGAAGGATTGACAGATTGAGAGCTCTTTCTTGATTCTATGGGTGGTGGTGCATGGCCGTTCTTAGTTGGTGGGTTGCCTTGTCAGGTTGATTCCGGTAACGAACGAGACCTCAGCCTGCTAAATAGTCACTTCCGCATTTTGCGGTTGGCCGACTTCTTAGAGGGACTATTGGCGTCTAGCTAATGGAAGTATGAGGCAATAACAGGTCTGTGATGCCCTTAGATGTTCTGGGCCGCACGCGCGCTACACTGATGCATTCAACGAGCCTATCCTTGGCCGAGAGGCCCGGGTAATCTTTGAAACTGCATCGTGATGGGGATAGATTATTGCAATTATTAGTCTTCAACGAGGAATGCCTAGTAAGCGCGAGTCATCAGCTCGCGTTGATTACGTCCCTGCCCTTTGTACACACCGCCCGTCGCTCCTACCGATTGGGTGTGCTGGTGAAGTG-TCGGATTGGGAATAGCGGCAGGC-ACTGCTGCTGTTCCTGAGAAGTTCATTAAACCCTCCCACT----GCAT-----AAGTGGAGCTGGCAGTCTTAGCTAGGTCTGCTGAAGCACAGAGGCTTGAGCATGGACCCAATAAGGGTGACAACTAGGTAGGCA----CTTAGTTGGTGCCTGGGACCGTGTTGGAGGCCTGCAGGATCCAGCCTTG---TGCTGAACTTCAATTT---------------------------------------------------------------------------------------------------------------------------------------------------------------------------------------------------------------------------------------------------------------------------------------------------------------------------------------------------------------------------------------------------------------------------------------------------------------------------------------------------------------------------------------------------------------------------------------------------------------------------------------------------------------------------------------------------------------------------------------------------------------------------------------------------------------------------------------------------------------------------------------------------------
>U83125_HQ646378_AF183465_Chaetop
GGCTCATTAAATCAGTTATAGTTTATTTGATGGTATTCT--TACTCGGATAACCGTAGGAAAACTAGAGCTAATACGTGCGTAAATCCCGACTTCTGGAAGGGACGTATTTATTAGATCCAAGGCCGACCGGGC-TTGCCCGAACAGCGGTGAATCATGATAACTTCACGAATCGCATGGCCTTGCGCCGGCGATGTTTCATTCAAATTTCTGCCCTATCAACTTTCGATGGTAGGATAGAGGCCTACCATGGTGGTAACGGGTGACGGAGGATTAGGGTTCGATTCCGGAGAGGGAGCCTGAGAAATGGCTACCACATCCAAGGAAGGCAGCAGGCGCGCAAATTACCCAATCCTGACACAGGGAGGTAGTGACAATAAATAACAATGCTGGGCACTTAGTGTCTGGCAATTGGAATGAGTACAATCTAAATCCCTTAACGAGTATCCATTGGAGGGCAAGTCTGGTGCCAGCAGCCGCGGTAATTCCAGCTCCAATAGCGTATATTTAAGTTGTTGCAGTTAAAAAGCTCGTAGTTGGATTTCGGTGGGCTTCTGCCGGTCCGCCA-CTGGTGAGTACTGGCAGGGGCCTACTTTCTGTCGGGGACGGGCTCTTGTGCTTCACTGCACGGGACTCGGAGTCGACGAGGTTACTTTGAGTAAATTAGAGTGTTCAAAGCAAGCCTACGCTCTGAATATGTTAGCATGGGATAACACGATAGGACTCTGGCCTATCTTGTTGGTCTGTAGGACCGGAGTAATGATTAAGAGGGACAGTCGGGGGCATTCGTATTTCATTGTCAGAGGTGAAATTCTTGGATTTATGAAAGACGAACCTCTGCGAAAGCATTTGCCAAGGATGTTTTCATTAATCAAGAACGAAAGTTGGGGGCTCGAAGACGATTAGATACCGTCGTAGTCTCAACCATAAACGATGCCGACTAGGGATTGGCGGATGTTTCTTCGATGACTCCGCCAGCACCTTATGAGAAATCAAAGTTTTTGGGTTCCGGGGGGAGTATGGTCGCAAGGCTGAAACTTAAAGGAATTGACGGAAGGGCACCACCAGGCGTGGAGCCTGCGGCTTAATTTGACTCAACACGGGAAAACTTACCAGGTCCAGAC-TAGTGAGGATTGACAGATTGAGAGCTCTTTCTTGATTCTATGGGTGGTGGTGCATGGCCGTTCTTAGTTGGTGGGTTGCCTTGTCAGGTTGATTCCGGTAACGAACGAGACCTCAGCCTGCTAAATAGTCACTAGCGCGCCTCG-GCTGCGCCGACTTCTTAGAGGGACTATTGACGTTCAGTCAATGGAAGTATGAGGCAATAACAGGTCTGTGATGCCCTTAGATGTTCTGGGCCGCACGCGCGCTACACTGATGCATTCAACGAGCCTATCCTGTACCGAGAGGTTCGGGTAATCTTTGAAACTGCATCGTGATGGGGATAGATTATTGCAATTATTAGTCTTCAACGAGGAATGCCTAGTAAGCGCGAGTCATCAGCTCGCGTTGATTACGTCCCTGCCCTTTGTACACACCGCCCGTCGCTCCTACCGATTGGGTGTGCTGGTGAAATGTTCGGATCGTGGGTGG--ATTTGTTCATCAAGTCCATCCAGAGAAGTTCATTAAACCCTCCCACCTAGAGTTT----GGTGTGGAACTGACAGTCTCAGCTGGGTCTGTTGAAGCACAGAGGCTTGAGCTTGAACCCGTCAAGGGCAACAGCTGGGTAGGCAGCTTACTAGCTGGGGCCTGGGTACTCGCTGGGAGCCATTCGGAGTTTGGTTTCG--GCCAACCCTTCATATT---------------------------------------------------------------------------------------------------------------------------------------------------------------------------------------------------------------------------------------------------------------------------------------------------------------------------------------------------------------------------------------------------------------------------------------------------------------------------------------------------------------------------------------------------------------------------------------------------------------------------------------------------------------------------------------------------------------------------------------------------------------------------------------------------------------------------------------------------------------------------------------------------------
>bmA10
GGCTCATTAAATCAGTTGTAGTTTATTTGATGATCCTTTCTTACTCGGATAACTGTAGTAATTCTACAGCTAATACGTGCTTAAGTCCCAACTTCTGGAAGGGACGTGGTTATAAGACGTAAGGCCAACCGGGCTCTGCCCGATCTGAGGTGAACCATTATAAGTCCACGAATCGCATAGCCTTGTGCTGGCGATGTTTCATTCAAACTTCTGCCCTATCAACTTTCGACGGTAGGATAGAGGCCTACCATGGTGGTGACGGGTGACGGAGGATTAGGGTTCGGTTCCGGAGAGGGAGCCTGAGAAATGGCTACCACATCCAAGGAAGGCAGCAGGCGCGCAAATTACCCAATCCTGACACAGGGAGGTAGTGACAATAAATAACAATACCGGGCATTAAATGTCTGGTAATTGGAATGATAACGATCTAAACCCACTATAGAGTATCCATTGGAGGGCAAGTCTGGTGCCAGCAGCCGCGGTAATTCCAGCTCCAATAGCGTATATTTAAGTTGTTGCAGTTAAAAAGCTCGTAGTTGGATTTCGGGTGGCTTTCTGCGGTCCGCCTTCGGGTGTGCACTGCTGTCGGCCACCTTTCTGTCGGGGACGGGCTCCTGGGCTTCACTGTCCGGGACTCGGAGTCGGCGAGGTTACTTTGAGTAAATTAGAGTGTTCAAAGCAAGCCTGAGCTCTGAATACATTAGCATGGAATAACACGATAGGACTCTGGCCTATCTTGTTGGTCTGTAGGACCGGAGTAATGATTAAGAGGGACAGTCGGGGGCATTCGTATTTCATTGTCAGAGGTGAAATTCTTGGATTTATGAAAGACGAACTTCTGCGAAAGCATTTGCCAAGTATGTCTTCATTAATCAAGAACGAAAGTTGGGGGCTCGAAGACGATTAGATACCGTCGTAGTCTCAACCATAAACGATGCCGACTAGGGATCGGTGGGAGTTTTTTCGATGACTCCGTGGGCACCTTATGAGAAATCAAAGTCTTTGGGTTCCGGGGGGAGTATGGTCGCAAGGCTGAAACTTAAAGGAATTGACGGAAGGGCACCACCAGGCGTGGAGCCTGCGGCTTAATTTGACTCAACACGGGAAAACTTACCAGGTCCAGACATAGTGAGGATTGACAGATTGAGAGCTCTTTCTTGATTCTATGGGTGGTGGTGCATGGCCGTTCTTAGTTGGTGGGTTGCCTTGTCAGGTTGATTCCGGTAACGAACGAGACCTCAGCCTGCTAAATAGTCACTGCCGCTTCTTGCGGCAGGCCGACTTCTTAGAGGGACTATTGTCGTTTAGGCAATGGAAGTATGAGGCAATAACAGGTCTGTGATGCCCTTAGATGTTCTGGGCCGCACGCGCGCTACACTGATGCATTCAACGAGCCTATCCTTGGCCGAGAGGCCCGGGTAATCTTTGAAACTGCATCGTGATGGGGATAGATTATTGCAATTATTAGTCTTCAACGAGGAATGCCTAGTAAGCGCGAGTCATCAGCTCGCGTTGATTACGTCCCTGCCCTTTGTACACACCGCCCGTCGCTCCTACCGATTGGGTGTGCTGGTGAAGCGTTCGGATTGAGAGCGGTCGGGAGTCTCTCCCGCCGCTCCCGAGAAGTTCGTTAAACCCTCCCACCTAGAGCTTAGCCCGGGTGGACCTGGCAGTCTCAGCTGGGTCTGCCGAAGAATAGAGGCTTGAGCACGGACCCGATTACGGCAACAACTGGGTGGGCAGCTCACTAGTTGGTGCTTGGGACCGTGCTGGGGGCCCGCAGGAAGCAACGGCTTGCCGTTGCCTCCACTATTAATATGATTACAGGTGCCGCTCAAATGGACGGTGCTATTTTAGTTGTTTCTGGTGCGGATGGTCCTATGCCTCAAACAACAGAACATGTATTATTAGCTAAACAAGTTGGTGTTCCGGCTATCGTTGTATTTTTAAATAAAGCAGATCAGGTTGATGATCCAGAATTATTAGAATTAGTAGAATTAGAAGTTCGTGATATTTTAGACAAATACGGTTTTGCTAGTGATGAAGTTCAAATTTTATCTGGTTCTGCTCTTTTAGCTTTAGAAGCTTTAGTTGAAAATCCAAATATCAAACCAGGTGATAGTGAATGGGTTGATAAAATTTACAATTTAATGGCAACAGTTGATGAGCACATTCCTACTCCAAAACGTGAAATGGATAAACCATTTTTATTAGCTGTAGAAGATGTATTCAGTATTACAGGTCGTGGTACAGTAGCTACTGGTCGTGTTGAACGTGGTACACTAAAAATTAATGAAACAGTAGAAATTATTGGATTAAGAGATACAAAAACAACGACAGTTACTGCGATTGAAATGTTCCAAAAAACATTAGATGAAACAATTGCTGGTGATAATGTTGGTATTTTATTACGTGGTGTTCAAAAAAAAGATATTGAACGTGGTATGGTTATTGCAAAACCAGGAACAATTCTGCCACATACTTTATTTGAAGGTCAAGTTTATGTTTTAACAGCAGAAGAGGGTGGGCGTAAAAGTGGCTTTTTTAAAGGTTATCAACCACAGTTTTATGTTCGTACAACAGATGTAACTGGAAAAATTCTAGATTTCAGTTATATTAAACAACGTAATCCATCTGAACTTTCTACAATGCATTCTAACCCGATGGTATGCCCAGGTGATTATGTA
>HB201714
GGCTCATTAAATCAGTTGTAGTTTATTTGATGATCCTTTCTTACTCGGATAACTGTAGTAATTCTACAGCTAATACGTGCTTAAGTCCCAACTTCTGGAAGGGACGTGGTTATAAGACGTAAGGCCAACCGGGCTCTGCCCGATCTGAGGTGAACCATTATAAGTCCACGAATCGCATAGCCTCGTGCTGGCGATGTTTCATTCAAACTTCTGCCCTATCAACTTTCGACGGTAGGATAGAGGCCTACCATGGTGGTGACGGGTGACGGAGGATTAGGGTTCGGTTCCGGAGAGGGAGCCTGAGAAACGGCTACCACATCCAAGGAAGGCAGCAGGCGCGCAAATTACCCAATCCTGACACAGGGAGGTAGTGACAATAAATAACAATACCGGGCATTTAATGTCTGGTAATTGGAATGAGTACAATCTAAACCCATTAACGAGTACCAATTGGAGGGCAAGTCTGGTGCCAGCAGCCGCGGTAATTCCAGCTCCAATAGCGTATATTTAAGTTGTTGCAGTTAAAAAGCTCGTAGTTGGATTTCGGGTGGCTCTCTGCGGTCCGCCTTCGGGTGTGTACTGCTGTCGGCCACCTTTCTGTCGGGGACGGGCTCCTGGGCTTCACTGTCCGGGACTCGGAGTCGGCGAGGTTACTTTGAGTAAATTAGAGTGTTCAAAGCAAGCCTGAGCTCTGAATACATTAGCATGGAATAACGCGATAGGACTCTGGCCTATCTTGTTGGTCTGTAGGACCGGAGTAATGATTAAGAGGGACAGTCGGGGGCATTCGTATTTCATTGTCAGAGGTGAAATTCTTGGATTTATGAAAGACGAACTTCTGCGAAAGCATTTGCCAAGTATGTCTTCATTAATCAAGAACGAAAGTTGGGGGCTCGAAGACGATTAGATACCGTCGTAGTCTCAACCATAAACGATGCCGACTAGGGATCGGTGGGAGTTTTTTTGATGACTCCGTGGGCACCTTATGAGAAATCAAAGTCTTTGGGTTCCGGGGGGAGTATGGTCGCAAGGCTGAAACTTAAAGGAATTGACGGAAGGGCACCACCAGGCGTGGAGCCTGCGGCTTAATTTGACTCAACACGGGAAAACTTACCAGGTCCAGACATAGTGAGGATTGACAGATTGAGAGCTCTTTCTTGATTCTATGGGTGGTGGTGCATGGCCGTTCTTAGTTGGTGGGTTGCCTTGTCAGGTTGATTCCGGTAACGAACGAGACCTCAGCCTGCTAAATAGTCACTGCCGCTTCTTGCGGCTGGCAGACTTCTTAGAGGGACTATTGTCGTTTAGGCAATGGAAGTATGAGGCAATAACAGGTCTGTGATGCCCTTAGATGTTCTGGGCCGCACGCGCGCTACACTGATGCATTCAACGAGCCTATCCTTGGCCGAGAGGCCCGGGTAATCTTTGAAACTGCATCGTGATGGGGATAGATTATTGCAATTATTAGTCTTAAACGAGGAATGCCTAGTAAGCGCGAGTCATCAGCTCGCGTTGATTACGTCCCTGCCCTTTGTACACACCGCCCGTCGCTCCTACCGATTGGGTGTGCTGGTGAAGTGTTCGGATTGAGGACGGTCGGGAGTCTCTCCCACCGTCCCCGAGAAGTTCATTAAACCCTCCCACCTAGAGCATAGCCCGGGTGGATCTGGCAGTCTCAGCTGGGTCTGCTGAAGAACAGAGGCTTGAGCATGGACCCGTTTACGGCAACAACTGGGTGGGCAGCTCACTAGTTGGTGCTTGGGATCGTGCTGGAGGCCCGCAGGAAACAACGGCTTGCCGTTGACTTCAACATTAACATGATTACAGGAGCTGCACAAATGGATGGTGCGATTTTAGTAGTTTCTGGTGCTGATGGTCCTATGCCTCAAACAACAGAACACGTACTATTAGCGAAACAGGTAGGTGTACCAGCTATTGTTGTATTCTTAAATAAATCGGATCAAGTTGATGATCCAGAATTATTAGAACTAGTTGAGTTAGAGGTTCGTGATATTTTAGATAAATATGGATTTGCAAGTGATGATATTCCAGTTTTATCAGGTTCAGCTCTTTTAGCTTTAGAAGCCTTAGTTGAGAATCCTACTACTAAAAAAGGTGATAACGAGTGGGTTGATAAAATTTACAAACTAATGGAAACAGTTGACGAATTTATTCCAACTCCAGCTCGTGAAATGGATAAACCTTTCTTATTAGCTGTTGAAGACGTGTTTAGTATTACTGGTCGTGGTACAGTAGCAACAGGTCGTGTTGAAAGAGGATCATTAACAGTTGGTGAATCTGTTGAAATTATTGGTTTAAAAGATACAAAAACAGTAACAGTTACTGGTCTTGAAATGTTCCAAAAAACTTTAGATGAAACAATTGCAGGTGATAATGTTGGTATTTTATTACGTGGTGTTCAAAAAAAAGATATTGAACGCGGAATGGTTCTTGCAAAACCAGGTACTATTAAGCCACATACTGAATTTGAAGGTCAAGTTTATGTTTTAACAGCTGAAGAAGGAGGCCGTAAAAGTGGTTTCTTTAAAGGTTATCAACCTCAATTCTATGTTCGTACAACAGATGTTACTGGAAGAATTTTAGACTTTAGTTATATTAAACAACGTAATCCATCTGAACTTTCTACAATGCATTCTAACCCTATGGTTTGCCCAGGTGATTATGTA
>HB201512
GGCTCATTAAATCAGTTGTAGTTTATTTGATGATCCTTTCTTACTCGGATAACTGTAGTAATTCTACAGCTAATACGTGCTTAAGTCCCAACTTCTGGAAGGGACGTGGTTATAAGACGTAAGGCCAACCGGGCTCTGCCCGATCTGAGGTGAACCATTATAAGTCCACGAATCGCATAGCCTCGCGCTGGCGATGTTTCATTCAAACTTCTGCCCTATCAACTGTCGACGGTAGGATAGAGGCCTACCATGGTGGTGACGGGTGACGGAGGATTAGGGTTCGGTTCCGGAGAGGGAGCCTGAGAAACGGCTACCACATCCAAGGAAGGCAGCAGGCGCGCAAATTACCCAATCCTGACACAGGGAGGTAGTGACAATAAATAACAATACCGGGCATTTAATGTCTGGTAATTGGAATGAGTACAATCTAAACCCATTAACGAGTACCAATTGGAGGGCAAGTCTGGTGCCAGCAGCCGCGGTAATTCCAGCTCCAATAGCGTATATTTAAGTTGTTGCAGTTAAAAAGCTCGTAGTTGGATTTCGGGTGGCTCTCTGCGGTCCGCCTTCGGGTGTGTACTGCTGTCGGCCACCTTTCTGTCGGGGACGGGCTCCTGGGCTTCACTGTCCGGGACTCGGAGTCGGCGAGGTTACTTTGAGTAAATTAGAGTGTTCAAAGCAAGCCTGAGCTCTGAATACATTAGCATGGAATAACACGATAGGACTCTGGCCTATCTTGTTGGTCTGTAGGACCGGAGTAATGATTAAGAGGGACAGTCGGGGGCTTCCGTATTTCATTGTCAGAGGTGAAATTCTTGGATTTATGAAAGACGAACATCTGCGAAAGCGCTAGCCAAGTATGTCTTCATTAATCAAGAACGAAAGTTGGGGGCTCGAAGACGATTAGATACCGTCGTAGTCTCAACCATAAACGATGCCGACTAGGGATCGGTGGGAGTTTTTTTGATGACTCCGTGGGCACCTTATGAGAAATCAAAGTCTTTGGGTTCCGGGGGGAGTATGGTCGCAAGGCTGAAACTTAAAGGAATTGACGGAAGGGCACCACCAGGCGTGGAGCCTGCGGCTTAATTTGACTCAACACGGGAAAACTTACCAGGTCCAGACATAGTGAGGATTGACAGATTGAGAGCTCTTTCTTGATTCTATGGGTGGTGGTGCATGGCCGTTCTTAGTTGGTGGGTTGCCTTGTCAGGTTGATTCCGGTAACGAACGAGACCTCAGCCTGCTAAATAGTCACTGCCGCTTCTTGCGGTTGGCAGACTTCTTAGAGGGACTATTGTCGTTTAGGCAATGGAAGTATGAGGCAATAACAGGTCTGTGATGCCCTTAGATGTTCTGGGCCGCACGCGCGCTACACTGATGCATTCAACGAGCCTATCCTTGGCCGAGAGGCCCGGGTAATCTTTGAAACTGCATCGTGATGGGGATAGATTATTGCAATTATTAGTCTTCAACGAGGAATGCCTAGTAAGCGCGAGTCATCAGCTCGCGTTGATTACGTCCCTGCCCTTTGTACACACCGCCCGTCGCTCCTACCGATTGGGTGTGCTGGTGAAGTGTTCGGATTGGGTGCGATCGGGAGTCTCTCCCATCGCTCCCGAGAAGTTCATTAAACCCTCCCACCTAGAGCATAGAGTGGGTGGATCTGGCAGTCTCAGCTGGGTCTGCTGAAGCACAGAGGCTTGAGCATGGACCCGTTCATGGCAACAACTGGGTGGGCAGCTCACTAGTTGGTGCTTGGGACCGTGCTGGGGGCCCGCAGGAAGCGAGGACTAACCTCCCCCCCTCACTTTAACATGATTACAGGCGCTGCACAAATGGATGGTGCAATTTTAGTGGTTTCTGGTGCTGATGGTCCTATGCCTCAAACAACAGAACACGTATTATTAGCAAAACAGGTAGGTGTACCTGCTATTGTGGTATTCTTAAATAAATCGGATCAAGTTGATGACCCAGAGTTATTAGAACTAGTTGAGTTAGAAGTACGTGATATTTTAGATAAATATGGATTTGCAAGCGATGAAATTCCAGTTTTATCAGGTTCAGCTCTTTTAGCTTTAGAAGCATTAGTTGAAAATCCTAATACTAAAAAAGGTGACAATGAGTGGGTCGATAAAATCTATAAGTTAATGGAAACAGTTGACGAATTTATTCCAACTCCAGCACGTGAAATGGATAAACCTTTCTTATTAGCTGTTGAAGATGTATTTAGTATTACTGGGCGTGGTACTGTAGCAACAGGTCGTGTTGAAAGAGGATCATTAACAGTTGGTGAATCTGTTGAAATTATTGGTTTAAAAGATACAAAAACAGTAACAGTTACTGGTATCGAAATGTTCCAAAAAACTTTAGATGAAACAATTGCAGGTGATAATGTTGGAATTTTATTACGTGGGGTTCAAAAAAAAGATATTGAACGAGGAATGGTTCTTGCAAAACCAGGAACTATTAAACCACATACTGAATTTGAAGGTCAAGTTTATGTTTTAACAGCTGAGGAAGGGGGACGTAAGAGTGGTTTCTTTAAAGGTTATCAACCTCAATTCTATGTTCGTACAACAGATGTTACTGGAAAAATTTTAAACTTTAGTTATATTAAACAACGTAATCCATCTGAACTTTCTACAATGCATTCTAACCCTATGGTTTGCCCTGGTGATTATGTA
>HB201708
GGCTCATTAAATCAGTTGTAGTTTATTTGATGATCCTTTCTTACTCGGATAACTGTAGTAATTCTACAGCTAATACGTGCTTAAGTCCCAACTTCTGGAAGGGACGTGGTTATAAGACGTAAGGCCAACCGGGCTCTGCCCGATCTGAGGTGAACCATTATAAGTCCACGAATCGCATAGCCTCGTGCTGGCGATGTTTCATTCAAACTTCTGCCCTATCAACTTTCGACGGTAGGATAGAGGCCTACCATGGTGGTGACGGGTGACGGAGGATTAGGGTTCGGTTCCGGAGAGGGAGCCTGAGAAACGGCTACCACATCCAAGGAAGGCAGCAGGCGCGCAAATTACCCAATCCTGACACAGGGAGGTAGTGACAATAAATAACAATACCGGGCATTTAATGTCTGGTAATTGGAATGAGTACAATCTAAACCCATTAACGAGTACCAATTGGAGGGCAAGTCTGGTGCCAGCAGCCGCGGTAATTCCAGCTCCAATAGCGTATATTTAAGTTGTTGCAGTTAAAAAGCTCGTAGTTGGATTTCGGGTGGCTCTCTGCGGTCCGCCTTCGGGTGTGCACTGCTGTCGGCCACCTTTCTGTCGGGGACGGGCTCCTGGGCTTAACTGTCCGGGACTCGGAGTCGGCGAGGTTACTTTGAGTAAATTAGAGTGTTCAAAGCAAGCCTGAGCTCTGAATACATTAGCATGGAATAACGCGATAGGACTCTGGCCTATCTTGTTGGTCTGTAGGACCGGAGTAATGATTAAGAGGGACAGTCGGGGGCATTCGTATTTCATTGTCAGAGGTGAAATTCTTGGATTTATGAAAGACGAACTTCTGCGAAAGCATTTGCCAAGTATGTCTTCATTAATCAAGAACGAAAGTTGGGGGCTCGAAGACGATTAGATACCGTCGTAGTCTCAACCATAAACGATGCCGACTAGGGATCGGTGGGAGTTTTTTTGATGACTCCGTGGGCACCTTATGAGAAATCAAAGTCTTTGGGTTCCGGGGGGAGTATGGTCGCAAGGCTGAAACTTAAAGGAATTGACGGAAGGGCACCACCAGGCGTGGAGCCTGCGGCTTAATTTGACTCAACACGGGAAAACTTACCAGGTCCAGACATAGTGAGGATTGACAGATTGAGAGCTCTTTCTTGATTCTATGGGTGGTGGTGCATGGCCGTTCTTAGTTGGTGGGTTGCCTTGTCAGGTTGATTCCGGTAACGAACGAGACCTCAGCCTGCTAAATAGTCACTGCCGCTTCTTGCGGTTGGCAGACTTCTTAGAGGGACTATTGTCGTTTAGGCAATGGAAGTATGAGGCAATAACAGGTCTGTGATGCCCTTAGATGTTCTGGGCCGCACGCGCGCTACACTGATGCATTCAACGAGCCTATCCTTGGCCGAGAGGCCCGGGTAATCTTTGAAACTGCATCGTGATGGGGATAGATTATTGCAATTATTAGTCTTCAACGAGGAATGCCTAGTAAGCGCGAGTCATCAGCTCGCGTTGATTACGTCCCTGCCCTTTGTACACACCGCCCGTCGCTCCTACCGATTGGGTGTGCTGGTGAAGTGTTCGGATTGAGGACGGTCGGGAGTCTCTCCCACCGTCCCCGAGAAGTTCATTAAACCCTCCCACCTAGAGCATAGCTCGGGTGGATCTGGCAGTCTCAGCTGGGTCTGCTGAAGAACAGAGGCTTGAGCATGGACCCGTTTACGGCAACAACTGGGTGGGCAGCTCACTAGTTGGTGCTTGGGACCGTGCTGGGGGCCCGCAGGAAACAACGGCTTGCCGTTGACCTTAACATTAACATGATTACAGGAGCTGCACAAATGGATGGTGCTATTTTAGTAGTTTCGGGTGCGGATGGTCCTATGCCTCAAACAACAGAACACGTACTTTTAGCAAAACAGGTAGGTGTACCAGCTATTGTTGTATTCTTAAATAAATCGGATCAAGTTGATGACCCAGAATTATTAGAACTAGTTGAATTAGAGGTTCGTGATATTTTAGATAAATATGGATTTGCAAGCGATGAGATTCCAGTTTTATCAGGTTCAGCTCTTTTAGCTCTAGAAGCATTAGTTGAGAATCCTACGACTAAAAAAGGTGATAATGAGTGGGTTGATAAAATTTACAAACTAATGGAAACAGTTGATGAGTTTATTCCAACTCCAGCACGTGAAATGGATAAACCTTTCTTATTAGCTGTTGAAGACGTATTTAGTATTACTGGTCGTGGTACAGTAGCAACAGGTCGTGTTGAAAGAGGATCATTAACAGTTGGTGAATCTGTTGAAATTATTGGTTTAAAAGATACAAAAACAGTAACAGTTACTGGTCTTGAAATGTTCCAAAAAACTTTAGATGAAACAATTGCAGGTGATAATGTTGGTATTTTATTACGTGGTGTTCAAAAAAAAGATATTGAACGCGGAATGGTTCTTGCAAAACCGGGTACTATTAAACCACATACTGAATTTGAAGGTCAAGTTTATGTTTTAACAGCTGAAGAAGGGGGTCGTAAAAGTGGTTTCTTTAAAGGGTACCAACCTCAATTCTATGTTCGTACAACAGATGTTACTGGAAGAATTTTAGACTTTAGTTATATTAAACAACGTAATCCATCTGAACTTTCTACAATGCATTCTAACCCTATGGTTTGTCCTGGTGATTATGTA
>HB201705
GGCTCATTAAATCAGTTGTAGTTTATTTGATGATCCTTTCTTACTCGGATAACTGTAGTAATTCTACAGCTAATACGTGCTTAAGTCCCAACTTCTGGAAGGGACGTGGTTATAAGACGTAAGGCCAACCGGGCTCTGCCCGATCTGAGGTGAACCATTATAAGTCCACGAATCGCATAGCCTTGTGCTGGCGATGTTTCATTCAAACTTCTGCCCTATCAACTTTCGACGGTAGGATAGAGGCCTACCATGGTGGTGACGGGTGACGGAGGATTAGGGTTCGGTTCCGGAGAGGGAGCCTGAGAAACGGCTACCACATCCAAGGAAGGCAGCAGGCGCGCAAATTACCCAATCCTGACACAGGGAGGTAGTGACAATAAATAACAATACCGGGCATTTAATGTCTGGTAATTGGAATGAGTACAATCTAAACCCATTAACGAGTACCAATTGGAGGGCAAGTCTGGTGCCAGCAGCCGCGGTAATTCCAGCTCCAATAGCGTATATTTAAGTTGTTGCAGTTAAAAAGCTCGTAGTTGGATTTCGGGTGGCTCTCTGCGGTCCGCCTTCGGGTGTGTACTGCTGTCGGCCACCTTTCTGTCGGGGACGGGCTCCTGGGCTTAACTGTCCGGGACTCGGAGTCGGCGAGGTTACTTTGAGTAAATTAGAGTGTTCAAAGCAAGCCTGAGCTCTGAATACATTAGCATGGAATAACGCGATAGGACTCTGGCCTATCTTGTTGGTCTGTAGGACCGGAGTAATGATTAAGAGGGACAGTCGGGGGCATTCGTATTTCATTGTCAGAGGTGAAATTCTTGGATTTATGAAAGACGAACTTCTGCGAAAGCATTTGCCAAGTATGTCTTCATTAATCAAGAACGAAAGTTGGGGGCTCGAAGACGATTAGATACCGTCGTAGTCTCAACCATAAACGATGCCGACTAGGGATCGGTGGGAGTTTTTTTGATGACTCCGTGGGCACCTTATGAGAAATCAAAGTCTTTGGGTTCCGGGGGGAGTATGGTCGCAAGGCTGAAACTTAAAGGAATTGACGGAAGGGCACCACCAGGCGTGGAGCCTGCGGCTTAATTTGACTCAACACGGGAAAACTTACCAGGTCCAGACATAGTGAGGATTGACAGATTGAGAGCTCTTTCTTGATTCTATGGGTGGTGGTGCATGGCCGTTCTTAGTTGGTGGGTTGCCTTGTCAGGTTGATTCCGGTAACGAACGAGACCTCAGCCTGCTAAATAGTCACTGCCGCTTCTTGCGGTTGGCAGACTTCTTAGAGGGACTATTGTCGTTTAGGCAATGGAAGTATGAGGCAATAACAGGTCTGTGATGCCCTTAGATGTTCTGGGCCGCACGCGCGCTACACTGATGCATTCAACGAGCCTATCCTTGGCCGAGAGGCCCGGGTAATCTTTGAAACTGCATCGTGATGGGGATAGATTATTGCAATTATTAGTCTTCAACGAGGAATGCCTAGTAAGCGCGAGTCATCAGCTCGCGTTGATTACGTCCCTGCCCTTTGTACACACCGCCCGTCGCTCCTACCGATTGGGTGTGCTGGTGAAGTGTTCGGATTGAGGACGGTCGGGAGTCTCTCCCACCGTCCCCGAGAAGTTCATTAAACCCTCCCACCTAGAGCATAGCTCGGGTGGATCTGGCAGTCTCAGCTGGGTCTGCTGAAGTACAGAGGCTTGAGCATGGACCCGTTTACGGCAACAACTGGGTGGGCAGCTCACTAGTTGGTGCTTGGGACTGTGCTGGAGGCCCGCAGGAAACAACGGCTTGCCGTTGACTTCAACATTAACATGATTACAGGAGCTGCACAAATGGATGGTGCTATTTTAGTAGTTTCGGGTGCGGATGGTCCTATGCCTCAAACAACAGAACACGTACTTTTAGCAAAACAGGTAGGTGTACCAGCTATTGTTGTATTCTTAAATAAATCGGATCAAGTTGATGACCCAGAATTATTAGAACTAGTTGAATTAGAGGTTCGTGATATTTTAGATAAATATGGATTTGCAAGCGATGAGATTCCAGTTTTATCAGGTTCAGCTCTTTTAGCTTTAGAAGCATTAGTTGAGAATCCTACGACTAAAAAAGGTGATAACGAGTGGGTTGATAAAATTTACAAACTAATGGAAACAGTTGATGAATTTATCCCAACTCCAGCACGTGAAATGGATAAACCTTTCTTATTAGCTGTTGAAGACGTATTTAGTATTACTGGTCGTGGTACAGTAGCAACAGGTCGTGTTGAAAGAGGATCATTAACAGTTGGTGAATCTGTTGAAATTATTGGTTTAAAAGATACAAAAACAGTAACAGTTACTGGTCTTGAAATGTTCCAAAAAACTTTAGATGAAACAATTGCAGGTGATAATGTTGGTATTTTATTACGTGGTGTTCAAAAAAAAGATATTGAACGCGGAATGGTTCTTGCAAAACCAGGTACTATTAAACCACATACTGAATTTGAAGGTCAAGTTTATGTTTTAACAGCTGAAGAAGGGGGTCGTAAAAGTGGTTTCTTTAAAGGTTATCAACCTCAATTCTATGTTCGTACAACAGATGTTACTGGAAGAATTTTAGATTTCAGTTATATTAAACAACGTAATCCATCTGAACTTTCTACAATGCATTCTAACCCTATGGTTTGTCCTGGTGATTATGTA
>JX201714
GGCTCATTAAATCAGTTGTAGTTTATTTGATGATCCTTTCTTACTCGGATAACTGTAGTAATTCTACAGCTAATACGTGCTTAAGTCCCAACTTCTGGAAGGGACGTGGTTATAAGACGTAAGGCCAACCGGGCTCTGCCCGATCTGAGGTGAACCATTATAAGTCCACGAATCGCATAGCCTCGTGCTGGCGATGTTTCATTCAAACTTCTGCCCTATCAACTTTCGACGGTAGGATAGAGGCCTACCATGGTGGTGACGGGTGACGGAGGATTAGGGTTCGGTTCCGGAGAGGGAGCCTGAGAAACGGCTACCACATCCAAGGAAGGCAGCAGGCGCGCAAATTACCCAATCCTGACACAGGGAGGTAGTGACAATAAATAACAATACCGGGCATTTAATGTCTGGTAATTGGAATGAGTACAATCTAAACCCATTAACGAGTACCAATTGGAGGGCAAGTCTGGTGCCAGCAGCCGCGGTAATTCCAGCTCCAATAGCGTATATTTAAGTTGTTGCAGTTAAAAAGCTCGTAGTTGGATTTCGGGTGGCTCTCTGCGGTCCGCCTTCGGGTGTGTACTGCTGTCGGCCACCTTTCTGTCGGGGACGGGCTCCTGGGCTTAACTGTCCGGGACTCGGAGTCGGCGAGGTTACTTTGAGTAAATTAGAGTGTTCAAAGCAAGCCTGAGCTCTGAATACATTAGCATGGAATAACGCGATAGGACTCTGGCCTATCTTGTTGGTCTGTAGGACCGGAGTAATGATTAAGAGGGACAGTCGGGGGCATTCGTATTTCATTGTCAGAGGTGAAATTCTTGGATTTATGAAAGACGAACTTCTGCGAAAGCATTTGCCAAGTATGTCTTCATTAATCAAGAACGAAAGTTGGGGGCTCGAAGACGATTAGATACCGTCGTAGTCTCAACCATAAACGATGCCGACTAGGGATCGGTGGGAGTTTTTTTGATGACTCCGTGGGCACCTTATGAGAAATCAAAGTCTTTGGGTTCCGGGGGGAGTATGGTCGCAAGGCTGAAACTTAAAGGAATTGACGGAAGGGCACCACCAGGCGTGGAGCCTGCGGCTTAATTTGACTCAACACGGGAAAACTTACCAGGTCCAGACATAGTGAGGATTGACAGATTGAGAGCTCTTTCTTGATTCTATGGGTGGTGGTGCATGGCCGTTCTTAGTTGGTGGGTTGCCTTGTCAGGTTGATTCCGGTAACGAACGAGACCTCAGCCTGCTAAATAGTCACTGCCGCTTCTTGCGGTTGGCAGACTTCTTAGAGGGACTATTGTCGTTTAGGCAATGGAAGTATGAGGCAATAACAGGTCTGTGATGCCCTTAGATGTTCTGGGCCGCACGCGCGCTACACTGATGCATTCAACGAGCCTATCCTTGGCCGAGAGGCCCGGGTAATCTTTGAAACTGCATCGTGATGGGGATAGATTATTGCAATTATTAGTCTTCAACGAGGAATGCCTAGTAAGCGCGAGTCATCAGCTCGCGTTGATTACGTCCCTGCCCTTTGTACACACCGCCCGTCGCTCCTACCGATTGGGTGTGCTGGTGAAGTGTTCGGATTGAGGACGGTCGGGAGTCTCTCCCACCGTCCCCGAGAAGTTCATTAAACCCTCCCACCTAGAGCATAGCTCGGGTGGATCTGGCAGTCTCAGCTGGGTCTGCTGAAGTACAGAGGCTTGAGCATGGACCCGTTCACGGCAACAACTGGGTGGGCAGCTCACTAGTTGGTGCTTGGGACTGTGCTGGAGGCCCGCAGGAAACAACGGCTTGCCGTTGACCTTCACATTAATATGATTACAGGAGCTGCACAAATGGATGGTGCTATTTTAGTAGTTTCAGGTGCCGATGGTCCTATGCCTCAAACAACAGAACACGTACTATTAGCAAAACAAGTAGGTGTACCAGCTATTGTTGTATTCTTAAATAAATCGGATCAAGTTGATGACCCAGAATTATTAGAACTAGTTGAATTAGAGGTTCGTGATATTTTAGATAAATATGGATTTGCAAGCGATGAGATTCCAGTTTTATCAGGTTCAGCTCTTTTAGCTTTAGAAGCATTAGTTGAGAATCCTACAACTAAAAAAGGGGATAACGAATGGGTTGATAAAATTTACAAACTAATGGAAACAGTTGATGAATTTATTCCAACTCCAGCACGTGAAATGGATAAACCATTCTTATTAGCTGTTGAAGACGTATTTAGTATTACTGGTCGTGGTACAGTAGCAACAGGACGTGTTGAAAGAGGATCATTAACAGTTGGTGAATCTGTTGAAATTATTGGTTTAAAAGATACAAAAACAGTAACAGTTACTGGTCTTGAAATGTTCCAAAAAACTTTAGATGAAACAATTGCAGGTGATAATGTTGGTATTTTATTACGTGGGGTTCAAAAAAAAGATATTGAACGCGGAATGGTTCTTGCAAAACCAGGGACTATTAAACCACATACTGAATTTGAAGGTCAAGTTTATGTTTTAACAGCTGAAGAAGGGGGTCGTAAAAGTGGTTTCTTTAAAGGTTACCAACCTCAATTCTATGTTCGTACAACAGATGTTACTGGAAGAATTTTAGACTTTAGTTATATTAAACAACGTAATCCATCTGAGCTTTCTACAATGCATTCTAACCCTATGGTTTGTCCTGGTGATTATGTA
>JX201712
GGCTCATTAAATCAGTTGTAGTTTATTTGATGATCCTTTCTTACTCGGATAACTGTAGTAATTCTACAGCTAATACGTGCTTAAGTCCCAACTTCTGGAAGGGACGTGGTTATAAGACGTAAGGCCAACCGGGCTCTGCCCGATCTGAGGTGAACCATTATAAGTCCACGAATCGCATAGCCTCGCGCTGGCGATGTTTCATTCAAACTTCTGCCCTATCAACTTTCGACGGTAGGATAGAGGCCTACCATGGTGGTGACGGGTGACGGAGGATTAGGGTTCGGTTCCGGAGAGGGAGCCTGAGAAACGGCTACCACATCCAAGGAAGGCAGCAGGCGCGCAAATTACCCAATCCTGACACAGGGAGGTAGTGACAATAAATAACAATACCGGGCATTCAATGTCTGGTAATTGGAATGAGTACAATCTAAACCCATTAACGAGTACCAATTGGAGGGCAAGTCTGGTGCCAGCAGCCGCGGTAATTCCAGCTCCAATAGCGTATATTTAAGTTGTTGCAGTTAAAAAGCTCGTAGTTGGATTTCGGGTGGCTCTCTGCGGTCCGCCTTCGGGTGTGCACTGCTGTCGGCCACCTTTCTGTCGGGGACGGGCTCCTGGGCTTCACTGTCCGGGACTCGGAGTCGGCGAGGTTACTTTGAGTAAATTAGAGTGTTCAAAGCAAGCCTGAGCTCTGAATACATTAGCATGGAATAACGCGATAGGACTCTGGCCTATCTTGTTGGTCTGTAGGACCGGAGTAATGATTAAGAGGGACAGTCGGGGGCTTCCGTATTTCATTGTCAGAGGTGAAATTCTTGGATTTATGAAAGACGAACATCTGCGAAAGCATTAGCCAAGTATGTCTTCATTAATCAAGAACGAAAGTTGGGGGCTCGAAGACGATTAGATACCGTCGTAGTCTCAACCATAAACGATGCCGACTAGGGATCGGTGGGAGTTTTTTTGATGACTCCGTGGGCACCTTATGAGAAATCAAAGTCTTTGGGTTCCGGGGGGAGTATGGTCGCAAGGCTGAAACTTAAAGGAATTGACGGAAGGGCACCACCAGGCGTGGAGCCTGCGGCTTAATTTGACTCAACACGGGAAAACTTACCAGGTCCAGACATAGTGAGGATTGACAGATTGAGAGCTCTTTCTTGATTCTATGGGTGGTGGTGCATGGCCGTTCTTAGTTGGTGGGTTGCCTTGTCAGGTTGATTCCGGTAACGAACGAGACCTCAGCCTGCTAAATAGTCACTGCCGCTTCTTGCGGTTGGCAGACTTCTTAGAGGGACTATTGTCGTTTAGGCAATGGAAGTATGAGGCAATAACAGGTCTGTGATGCCCTTAGATGTTCTGGGCCGCACGCGCGCTACACTGATGCATTCAACGAGCCTATCCTTGGCCGAGAGGCCCGGGTAATCTTTGAAACTGCATCGTGATGGGGATAGATTATTGCAATTATTAGTCTTCAACGAGGAATGCCTAGTAAGCGCGAGTCATCAGCTCGCGTTGATTACGTCCCTGCCCTTTGTACACACCGCCCGTCGCTCCTACCGATTGGGTGTGCTGGTGAAGTGTTCGGATTGGGGACGATCGGGAGTCTCTCCCATCGCTCCTAAGAAGTTCATTAAACCCTCCCACCTAGAGCATAGATCGGGTGGAGCTGGCAGTCTCAGCTGGGTCTGCTGAAGTACAGAGGCTTGAGCATGGACCCGTACACGGCAACAACTGGGTGGGCAGCTCACTAGTTGGTGCTTGGGACCGTGCTGGGGGCCCGCAGGAAGCAACAACTTGTTGTTGCCCTCTACATTAACATGATTACAGGAGCTGCACAAATGGATGGTGCAATTTTAGTGGTTTCTGGTGCTGATGGGCCTATGCCTCAAACAACAGAACATGTGCTATTAGCAAAACAAGTAGGTGTACCAGCTATTGTTGTATTCTTAAATAAATCTGATCAAGTTGATGACCCAGAGTTATTAGAACTAGTTGAGTTAGAAGTACGTGATATTTTAGATAAATATGGATTTGCTAGTGATGACATTCCAGTTTTATCAGGTTCAGCTCTTTTAGCTTTAGAAGCATTAGTTGAAAATCCTACTACTAAAAAAGGGGACAACCAGTGGGTAGATAAAATCTACAAATTAATGGAAACAGTTGACGAGTTTATTCCAACTCCAGCGCGTGAGATGGATAAACCGTTTTTATTAGCTGTTGAAGATGTATTTAGTATTACTGGTCGTGGTACTGTAGCCACAGGTCGTGTTGAAAGAGGATCATTAACAGTTGGTGAATCTGTTGAAATCATTGGGTTAAAAGATACAAAAACAGTAACAGTTACTGGTCTAGAAATGTTCCAAAAAACTTTAGAGGAAACAATTGCAGGTGATAATGTTGGTATTTTATTACGTGGAGTTCAAAAAAAAGATATTGAACGAGGAATGGTTCTTGCAAAACCAGGAACTATTAAACCGCATACTGAATTTGAAGGTCAAGTTTATGTTTTAACAGCTGAAGAAGGTGGGCGTAAAAGTGGTTTCTTTAAAGGTTATCAACCTCAATTCTATGTTCGTACAACAGATGTTACTGGAAAAATTTTAGACTTTAGTTATATTAAACAACGTAATCCATCTGAACTTTCTACAATGCATTCTAACCCTATGGTTTGTCCTGGTGATTATGTA
>JX201710
GGCTCATTAAATCAGTTGTAGTTTATTTGATGATCCTTTCTTACTCGGATAACTGTAGTAATTCTACAGCTAATACGTGCTTAAGTCCCAACTTCTGGAAGGGACGTGGTTATAAGACGTAAGGCCAACCGGGCTCTGCCCGATCTGAGGTGAACCATTATAAGTCCACGAATCGCATAGCCTTGTGCTGGCGATGTTTCATTCAAACTTCTGCCCTATCAACTTTCGACGGTAGGATAGAGGCCTACCATGGTGGTGACGGGTGACGGAGGATTAGGGTTCGGTTCCGGAGAGGGAGCCTGAGAAACGGCTACCACATCCAAGGAAGGCAGCAGGCGCGCAAATTACCCAATCCTGACACAGGGAGGTAGTGACAATAAATAACAATACCGGGCATTTAATGTCTGGTAATTGGAATGAGTACAATCTAAACCCATTAACGAGTACCAATTGGAGGGCAAGTCTGGTGCCAGCAGCCGCGGTAATTCCAGCTCCAATAGCGTATATTTAAGTTGTTGCAGTTAAAAAGCTCGTAGTTGGATTTCGGGTGGCTCTCTGCGGTCCGCCTTCGGGTGTGTACTGCTGTCGGCCACCTTTCTGTCGGGGACGGGCTCCTGGGCTTAATTGTCCGGGACTCGGAGTCGGCGAGGTTACTTTGAGTAAATTAGAGTGTTCAAAGCAAGCCTGAGCTCTGAATACATTAGCATGGAATAACGCGATAGGACTCTGGCCTATCTTGTTGGTCTGTAGGACCGGAGTAATGATTAAGAGGGACAGTCGGGGGCATTCGTATTTCATTGTCAGAGGTGAAATTCTTGGATTTATGAAAGACGAACTTCTGCGAAAGCATTTGCCAAGTATGTCTTCATTAATCAAGAACGAAAGTTGGGGGCTCGAAGACGATTAGATACCGTCGTAGTCTCAACCATAAACGATGCCGACTAGGGATCGGTGGGAGTTTTTTTGATGACTCCGTGGGCACCTTATGAGAAATCAAAGTCTTTGGGTTCCGGGGGGAGTATGGTCGCAAGGCTGAAACTTAAAGGAATTGACGGAAGGGCACCACCAGGCGTGGAGCCTGCGGCTTAATTTGACTCAACACGGGAAAACTTACCAGGTCCAGACATAGTGAGGATTGACAGATTGAGAGCTCTTTCTTGATTCTATGGGTGGTGGTGCATGGCCGTTCTTAGTTGGTGGGTTGCCTTGTCAGGTTGATTCCGGTAACGAACGAGACCTCAGCCTGCTAAATAGTCACTGCCGCTTTTTGCGGTTGGCAGACTTCTTAGAGGGACTATTGTCGTTTAGGCAATGGAAGTATGAGGCAATAACAGGTCTGTGATGCCCTTAGATGTTCTGGGCCGCACGCGCGCTACACTGATGCATTCAACGAGCCTATCCTTGGCCGAGAGGCCCGGGTAATCTTTGAAACTGCATCGTGATGGGGATAGATTATTGCAATTATTAGTCTTCAACGAGGAATGCCTAGTAAGCGCGAGTCATCAGCTCGCGTTGATTACGTCCCTGCCCTTTGTACACACCGCCCGTCGCTCCTACCGATTGGGTGTGCTGGTGAAGTGTTCGGATTGAGGACGGTCGGGAGTCTCTCCCACCGTCCCCGAGAAGTTCATTAAACCCTCCCACCTAGAGCATAGTTCGGGTGGATCTGGCAGTCTCAGCTGGGTCTGCTGAAGTACAGAGGCTTGAGCATGGACCCGTTTACGGCAACAACTGGGTGGGCAGCTCACTAGTTGGTGCTTGGGACTGTGCTGGAGGCCCGCAGGAAACAACGGCTTGCCGTTGACTTCAACATTAACATGATTACAGGAGCTGCACAAATGGATGGTGCTATTTTAGTAGTTTCTGGTGCGGATGGTCCTATGCCTCAAACAACAGAACACGTACTTTTAGCAAAACAGGTAGGTGTACCAGCTATTGTTGTATTCTTAAATAAATCGGATCAAGTTGATGACCCAGAATTATTAGAACTAGTTGAATTAGAGGTTCGTGATATTTTAGATAAATATGGATTTGCAAGCGATGAGATTCCAGTTTTATCAGGTTCAGCTCTTTTAGCTTTAGAAGCATTAGTTGAGAATCCTACGACTAAAAAAGGTGATAACGAGTGGGTTGATAAAATTTACAAACTAATGGAAACAGTTGATGAATTTATTCCAACTCCAGCACGTGAAATGGATAAACCTTTCTTATTAGCTGTTGAAGACGTATTTAGTATTACTGGTCGTGGTACAGTAGCAACAGGTCGTGTTGAAAGAGGATCATTAACAGTTGGTGAATCTGTTGAAATTATTGGTTTAAAAGATACAAAAACAGTAACAGTTACTGGTCTTGAAATGTTCCAAAAAACTTTAGATGAAACAATTGCAGGTGATAATGTTGGTATTTTATTACGTGGTGTTCAAAAAAAAGATATTGAACGCGGAATGGTTCTTGCAAAACCAGGTACTATTAAACCACATACTGAATTTGAAGGTCAAGTTTATGTTTTAACAGCTGAAGAAGGGGGTCGTAAAAGTGGTTTCTTTAAAGGTTATCAACCTCAATTCTATGTTCGTACAACAGATGTTACTGGAAGAATTTTAGACTTCAGTTATATTAAACAACGTAATCCATCTGAACTTTCTACAATGCATTCTAACCCTATGGTTTGTCCTGGTGATTATGTA
>HB201502
GGCTCATTAAATCAGTTGTAGTTTATTTGATGATCCTTTCTTACTCGGATAACTGTAGTAATTCTACAGCTAATACGTGCTTAAGTCCCAACTTCTGGAAGGGACGTGGTTATAAGACGTAAGGCCAACCGGGCTCTGCCCGATCTGAGGTGAACCATTATAAGTCCACGAATCGCATAGCCTCGCGCTGGCGATGTTTCATTCAAACTTCTGCCCTATCAACTGTCGACGGTAGGATAGAGGCCTACCATGGTGGTGACGGGTGACGGAGGATTAGGGTTCGGTTCCGGAGAGGGAGCCTGAGAAACGGCTACCACATCCAAGGAAGGCAGCAGGCGCGCAAATTACCCAATCCTGACACAGGGAGGTAGTGACAATAAATAACAATACCGGGCATTTAATGTCTGGTAATTGGAATGAGTACAATCTAAACCCATTAACGAGTACCAATTGGAGGGCAAGTCTGGTGCCAGCAGCCGCGGTAATTCCAGCTCCAATAGCGTATATTTAAGTTGTTGCAGTTAAAAAGCTCGTAGTTGGATTTCGGGTGGCTCTCTGCGGTCCGCCTTCGGGTGTGTACTGCTGTCGGCCACCTTTCTGTCGGGGACGGGCTCCTGGGCTTCACTGTCCGGGACTCGGAGTCGGCGAGGTTACTTTGAGTAAATTAGAGTGTTCAAAGCAAGCCTGAGCTCTGAATACATTAGCATGGAATAACACGATAGGACTCTGGCCTATCTTGTTGGTCTGTAGGACCGGAGTAATGATTAAGAGGGACAGTCGGGGGCTTCCGTATTTCATTGTCAGAGGTGAAATTCYTGGATTTATGAAAGACGAACATCTGCGAAAGCGCTAGCCAAGTATGTCTTCATTAATCAAGAACGAAAGTTGGGGGCTCGAAGACGATTAGATACCGTCGTAGTCTCAACCATAAACGATGCCGACTAGGGATCGGTGGGAGTTTTTTTGATGACTCCGTGGGCACCTTATGAGAAATCAAAGTCTTTGGGTTCCGGGGGGAGTATGGTCGCAAGGCTGAAACTTAAAGGAATTGACGGAAGGGCACCACCAGGCGTGGAGCCTGCGGCTTAATTTGACTCAACACGGGAAAACTTACCAGGTCCAGACATAGTGAGGATTGACAGATTGAGAGCTCTTTCTTGATTCTATGGGTGGTGGTGCATGGCCGTTCTTAGTTGGTGGGTTGCCTTGTCAGGTTGATTCCGGTAACGAACGAGACCTCAGCCTGCTAAATAGTCACTGCCGCTTCTTGCGGTTGGCAGACTTCTTAGAGGGACTATTGTCGTTTAGGCAATGGAAGTATGAGGCAATAACAGGTCTGTGATGCCCTTAGATGTTCTGGGCCGCACGCGCGCTACACTGATGCATTCAACGAGCCTATCCTTGGCCGAGAGGCCCGGGTAATCTTTGAAACTGCATCGTGATGGGGATAGATTATTGCAATTATTAGTCTTCAACGAGGAATGCCTAGTAAGCGCGAGTCATCAGCTCGCGTTGATTACGTCCCTGCCCTTTGTACACACCGCCCGTCGCTCCTACCGATTGGGTGTGCTGGTGAAGTGTTCGGATTGGGTGCGATCGGGAGTCTCTCCCATCGCTCCCGAGAAG-----------------------GCATAAAGTGGGTGGATCTGGCAGTCTCAGCTGGGTCTGCTGAAGCACAGAGGCTTGAGCATGGACCCGTTCATGGCAACAACTGGGTGGGCAGCTCACTAGTTGGTGCTTGGGACCGTGCTGGGGGCCCGCAGGAAGCGAGGATTAACCTCCCCCCCTCACTTTAACATGATTACAGGCGCTGCACAAATGGATGGTGCAATTTTAGTGGTTTCTGGTGCTGATGGTCCTATGCCTCAAACAACAGAACACGTATTATTAGCAAAACAGGTAGGTGTACCTGCTATTGTGGTATTCTTAAATAAATCGGATCAAGTTGATGACCCAGAGTTATTAGAACTAGTTGAGTTAGAAGTACGTGATATTTTAGATAAATATGGATTTGCAAGCGATGAAATTCCAGTTTTATCAGGTTCAGCTCTTTTAGCTTTAGAAGCATTAGTTGAAAATCCTAATACTAAAAAAGGTGACAATGAGTGGGTCGATAAAATCTATAAGTTAATGGAAACAGTTGACGAATTTATTCCAACTCCAGCACGTGAAATGGATAAACCTTTCTTATTAGCTGTTGAAGATGTATTTAGTATTACTGGGCGTGGTACTGTAGCAACAGGTCGTGTTGAAAGAGGATCATTAACAGTTGGTGAATCTGTTGAAATTATTGGTTTAAAAGATACAAAAACAGTAACAGTTACTGGTATCGAAATGTTCCAAAAAACTTTAGATGAAACAATTGCAGGTGATAATGTTGGAATTTTATTACGTGGGGTTCAAAAAAAAGATATTGAACGAGGAATGGTTCTTGCAAAACCAGGAACTATTAAACCACATACTGAATTTGAAGGTCAAGTTTATGTTTTAACAGCTGAGGAAGGGGGACGTAAGAGTGGTTTCTTTAAAGGTTATCAACCTCAATTCTATGTTCGTACAACAGATGTTACTGGAAAAATTTTAAACTTTAGTTATATTAAACAACGTAATCCATCTGAACTTTCTACAATGCATTCTAACCCTATGGTTTGCCCTGGTGATTATGTA
>JX201707
GGCTCATTAAATCAGTTGTAGTTTATTTGATGATCCTTTCTTACTCGGATAACTGTAGTAATTCTACAGCTAATACGTGCTTAAGTCCCAACTTCTGGAAGGGACGTGGTTATAAGACGTAAGGCCAACCGGGCTCTGCCCGATCTGAGGTGAACCATTATAAGTCCACGAATCGCATAGCCTCGCGCTGGCGATGTTTCATTCAAACTTCTGCCCTATCAACTTTCGACGGTAGGATAGAGGCCTACCATGGTGGTGACGGGTGACGGAGGATTAGGGTTCGGTTCCGGAGAGGGAGCCTGAGAAACGGCTACCACATCCAAGGAAGGCAGCAGGCGCGCAAATTACCCAATCCTGACACAGGGAGGTAGTGACAATAAATAACAATACCGGGCATTCAATGTCTGGTAATTGGAATGAGTACAATCTAAACCCATTAACGAGTACCAATTGGAGGGCAAGTCTGGTGCCAGCAGCCGCGGTAATTCCAGCTCCAATAGCGTATATTTAAGTTGTTGCAGTTAAAAAGCTCGTAGTTGGATTTCGGGTGGCTCTCTGCGGTCCGCCTTCGGGTGTGCACTGCTGTCGGCCACCTTTCTGTCGGGGACGGGCTCCTGGGCTTCACTGTCCGGGACTCGGAGTCGGCGAGGTTACTTTGAGTAAATTAGAGTGTTCAAAGCAAGCCTGAGCTCTGAATACATTAGCATGGAATAACGCGATAGGACTCTGGCCTATCTTGTTGGTCTGTAGGACCGGAGTAATGATTAAGAGGGACAGTCGGGGGCATTCATATTTCATTGTCAGAGGTGAAATTCTTGGATTTATGAAAGATGAACTTCTGCGAAAGCATTTGCCAAGTATGTCTTCATTAATCAAGAACGAAAGTTGGGGGCTCGAAGACGATTAGATACCGTCGTAGTCTCAACCATAAACGATGCCGACTAGGGATCGGTGGGAGTTTTTTTGATGACTCCGTGGGCACCTTATGAGAAATCAAAGTCTTTGGGTTCCGGGGGGAGTATGGTCGCAAGGCTGAAACTTAAAGGAATTGACGGAAGGGCACCACCAGGCGTGGAGCCTGCGGCTTAATTTGACTCAACACGGGAAAACTTACCAGGTCCAGACATAGTGAGGATTGACAGATTGAGAGCTCTTTCTTGATTCTATGGGTGGTGGTGCATGGCCGTTCTTAGTTGGTGGGTTGCCTTGTCAGGTTGATTCCGGTAACGAACGAGACCTCAGCCTGCTAAATAGTCACTGCCGCTTTCTGCGGTTGGCAGACTTCTTAGAGGGACTATTGTCGTTTAGGCAATGGAAGTATGAGGCAATAACAGGTCTGTGATGCCCTTAGATGTTCTGGGCCGCACGCGCGCTACACTGATGCATTCAACGAGCCTATCCTTGACCGAGAGGTCCGGGTAATCTTTGAAACTGCATCGTGATGGGGATAGATTATTGCAATTATTAGTCTTCAACGAGGAATGCCTAGTAAGCGCGAGTCATCAGCTCGCGTTGATTACGTCCCTGCCCTTTGTACACACCGCCCGTCGCTCCTACCGATTGGGTGTGCTGGTGAAGTGTTCGGATTGAGGACGGTCGGGAGTCTCTCCCACCGTCCCCGAGAAGTTCATTAAACCCTCCCACCTAGAGCATAGCCCGGGTGGACCTGGCAGTCTCAGCTGGGTCTGCTGAAGTACAGAGGCTTGAGCATGGACCCGTTTACGGCAACAACTGGGTGGGCAGCTCACTAGTTGATGCTTGGGACTGTGCTGGAGGCCCGCAGGAAGCAACGGCTTGCCGTTGACTTCAAAATTAACATGATTACAGGAGCTGCACAAATGGATGGTGCAATTTTAGTAGTTTCTGGTGCTGATGGTCCTATGCCTCAAACAACAGAACACGTATTATTAGCAAAACAGGTTGGTGTACCAGCTATTGTTGTATTCTTAAATAAATCGGATCAAGTTGATGACCCAGAGTTATTAGAATTAGTTGAGTTAGAAGTTCGTGATATTTTAGATAAATATGGATTTGCAAGCGATGAGATTCCAGTTTTATCAGGTTCAGCTCTTTTAGCTTTAGAAGCATTAGTTGAGAACCCTAGTACTAAAAAAGGTGAAAATGAGTGGGTTGACAAAATTTACAAATTAATGGAAACAGTTGATGAATTCATTCCAACTCCAGCACGTGAAATGGATAAACCTTTCTTATTAGCTGTTGAAGATGTATTTAGTATTACTGGTCGTGGTACAGTAGCAACAGGTCGTGTTGAAAGAGGCTCATTAACAGTTGGTGAATCTGTTGAAATTATTGGTTTAAAAGACACAAAAACAGTAACAGTTACTGGGATTGAAATGTTCCAAAAAACTTTAGATGAAACAATTGCAGGTGATAACGTTGGTATTTTATTACGTGGAGTTCAAAAAAAAGATATTGAACGAGGAATGGTTCTTGCAAAACCAGGGACTATTAAACCACATACTGAATTTGAAGGTCAAGTTTATGTTTTAACAGCTGAAGAAGGTGGTCGTAAAAGTGGTTTCTTTAAAGGTTATCAACCTCAATTCTATGTACGTACGACAGATGTTACTGGAAAAATTTTAGACTTTAGTTACATTAAACAACGTAATCCATCTGAACTTTCTACAATGCATTCTAACCCGATGGTTTGTCCTGGTGATTATGTA
>JX201701
GGCTCATTAAATCAGTTGTAGTTTATTTGATGATCCTTTCTTACTCGGATAACTGTAGTAATTCTACAGCTAATACGTGCTTAAGTCCCAACTTCTGGAAGGGACGTGGTTATAAGACGTAAGGCCAACCGGGCTCTGCCCGATCTGAGGTGAACCATTATAAGTCCACGAATCGCATAGCCTCGCGCTGGCGATGTTTCATTCAAACTTCTGCCCTATCAACTTTCGACGGTAGGATAGAGGCCTACCATGGTGGTGACGGGTGACGGAGGATTAGGGTTCGGTTCCGGAGAGGGAGCCTGAGAAACGGCTACCACATCCAAGGAAGGCAGCAGGCGCGCAAATTACCCAATCCTGACACAGGGAGGTAGTGACAATAAATAACAATACCGGGCATTCAATGTCTGGTAATTGGAATGAGTACAATCTAAACCCATTAACGAGTACCAATTGGAGGGCAAGTCTGGTGCCAGCAGCCGCGGTAATTCCAGCTCCAATAGCGTATATTTAAGTTGTTGCAGTTAAAAAGCTCGTAGTTGGATTTCGGGTGGCTCTCTGCGGTCCGCCTTCGGGTGTGCACTGCTGTCGGCCACCTTTCTGTCGGGGACGGGCTCCTGGGCTTCACTGTCCGGGACTCGGAGTCGGCGAGGTTACTTTGAGTAAATTAGAGTGTTCAAAGCAAGCCTGAGCTCTGAATACATTAGCATGGAATAACGCGATAGGACTCTGGCCTATCTTGTTGGTCTGTAGGACCGGAGTAATGATTAAGAGGGACAGTCGGGGGCATTCATATTTCATTGTCAGAGGTGAAATTCTTGGATTTATGAAAGATGAACTTCTGCGAAAGCATTTGCCAAGTATGTCTTCATTAATCAAGAACGAAAGTTGGGGGCTCGAAGACGATTAGATACCGTCGTAGTCTCAACCATAAACGATGCCGACTAGGGATCGGTGGGAGTTTTTTTGATGACTCCGTGGGCACCTTATGAGAAATCAAAGTCTTTGGGTTCCGGGGGGAGTATGGTCGCAAGGCTGAAACTTAAAGGAATTGACGGAAGGGCACCACCAGGCGTGGAGCCTGCGGCTTAATTTGACTCAACACGGGAAAACTTACCAGGTCCAGACATAGTGAGGATTGACAGATTGAGAGCTCTTTCTTGATTCTATGGGTGGTGGTGCATGGCCGTTCTTAGTTGGTGGGTTGCCTTGTCAGGTTGATTCCGGTAACGAACGAGACCTCAGCCTGCTAAATAGTCACTGCCGCTTTCTGCGGTTGGCAGACTTCTTAGAGGGACTATTGTCGTTTAGGCAATGGAAGTATGAGGCAATAACAGGTCTGTGATGCCCTTAGATGTTCTGGGCCGCACGCGCGCTACACTGATGCATTCAACGAGCCTATCCTTGACCGAGAGGTCCGGGTAATCTTTGAAACTGCATCGTGATGGGGATAGATTATTGCAATTATTAGTCTTCAACGAGGAATGCCTAGTAAGCGCGAGTCATCAGCTCGCGTTGATTACGTCCCTGCCCTTTGTACACACCGCCCGTCGCTCCTACCGATTGGGTGTGCTGGTGAAGTGTTCGGATTGAGGACGGTCGGGAGTCTCTCCCACCGTCCCCGAGAAGTTCATTAAACCCTCCCACCTAGAGCATAGCCCGGGTGGACCTGGCAGTCTCAGCTGGGTCTGCTGAAGTACAGAGGCTTGAGCATGGACCCGTTTACGGCAACAACTGGGTGGGCAGCTCACTAGTTGATGCTTGGGACTGTGCTGGAGGCCCGCAGGAAGCAACGGCTTGCCGTTGACTTCAAAATTAACATGATTACAGGAGCTGCACAAATGGATGGTGCAATTTTAGTAGTTTCTGGTGCTGATGGTCCTATGCCTCAAACAACAGAACACGTATTATTAGCAAAACAGGTTGGTGTACCAGCTATTGTTGTATTCTTAAATAAATCGGATCAAGTTGATGACCCAGAGTTATTAGAATTAGTTGAGTTAGAAGTTCGTGATATTTTAGATAAATATGGATTTGCAAGCGATGAGATTCCAGTTTTATCAGGTTCAGCTCTTTTAGCTTTAGAAGCATTAGTTGAGAACCCTAGTACTAAAAAAGGTGAAAATGAGTGGGTTGACAAAATTTACAAATTAATGGAAACAGTTGATGAATTCATTCCAACTCCAGCACGTGAAATGGATAAACCTTTCTTATTAGCTGTTGAAGATGTATTTAGTATTACTGGTCGTGGTACAGTAGCAACAGGTCGTGTTGAAAGAGGCTCATTAACAGTTGGTGAATCTGTTGAAATTATTGGTTTAAAAGACACAAAAACAGTAACAGTTACTGGGATTGAAATGTTCCAAAAAACTTTAGATGAAACAATTGCAGGTGATAACGTTGGTATTTTATTACGTGGAGTTCAAAAAAAAGATATTGAACGAGGAATGGTTCTTGCAAAACCAGGGACTATTAAACCACATACTGAATTTGAAGGTCAAGTTTATGTTTTAACAGCTGAAGAAGGTGGTCGTAAAAGTGGTTTCTTTAAAGGTTATCAACCTCAATTCTATGTACGTACGACAGATGTTACTGGAAAAATTTTAGACTTTAGTTACATTAAACAACGTAATCCATCTGAACTTTCTACAATGCATTCTAACCCGATGGTTTGTCCTGGTGATTATGTA
>GXGL201705
GGCTCATTAAATCAGTTGTAGTTTATTTGATGATCCTTTCTTACTCGGATAACTGTAGTAATTCTACAGCTAATACGTGCTTAAGTCCCAACTTCTGGAAGGGACGTGGTTATAAGACGTAAGGCCAACCGGGCTCTGCCCGATCTGAGGTGAACCATTATAAGTCCACGAATCGCATAGCCTCGCGCTGGCGATGTTTCATTCAAACTTCTGCCCTATCAACTTTCGACGGTAGGATAGAGGCCTACCATGGTGGTGACGGGTGACGGAGGATTAGGGTTCGGTTCCGGAGAGGGAGCCTGAGAAACGGCTACCACATCCAAGGAAGGCAGCAGGCGCGCAAATTACCCAATCCTGACACAGGGAGGTAGTGACAATAAATAACAATACCGGGCATTTAATGTCTGGTAATTGGAATGAGTACAATCTAAACCCATTAACGAGTACCAATTGGAGGGCAAGTCTGGTGCCAGCAGCCGCGGTAATTCCAGCTCCAATAGCGTATATTTAAGTTGTTGCAGTTAAAAAGCTCGTAGTTGGATTTCGGGTGGCTCTCTGCGGTCCGCCTTCGGGTGTGCACTGCTGTCGGCCACCTTTCTGTCGGGGACGGGCTCCTGGGCTTCACTGTCCGGGACTCGGAGTCGGCGAGGTTACTTTGAGTAAATTAGAGTGTTCAAAGCAAGCCTGAGCTCTGAATACATTAGCATGGAATAACGCGATAGGACTCTGGCCTATCTTGTTGGTCTGTAGGACCGGAGTAATGATTAAGAGGGACAGTCGGGGGCATTCGTATTTCATTGTCAGAGGTGAAATTCTTGGATTTATGAAAGACGAACTTCTGCGAAAGCATTTGCCAAGTATGTCTTCATTAATCAAGAACGAAAGTTGGGGGCTCGAAGACGATTAGATACCGTCGTAGTCTCAACCATAAACGATGCCGACTAGGGATCGGTGGGAGTTTTTTTGATGACTCCGTGGGCACCTTATGAGAAATCAAAGTCTTTGGGTTCCGGGGGGAGTATGGTCGCAAGGCTGAAACTTAAAGGAATTGACGGAAGGGCACCACCAGGCGTGGAGCCTGCGGCTTAATTTGACTCAACACGGGAAAACTTACCAGGTCCAGACATAGTGAGGATTGACAGATTGAGAGCTCTTTCTTGATTCTATGGGTGGTGGTGCATGGCCGTTCTTAGTTGGTGGGTTGCCTTGTCAGGTTGATTCCGGTAACGAACGAGACCTCAGCCTGCTAAATAGTCACTGCCGCTTCTTGCGGCTGGCAGACTTCTTAGAGGGACTATTGTCGTTTAGGCAATGGAAGTATGAGGCAATAACAGGTCTGTGATGCCCTTAGATGTTCTGGGCCGCACGCGCGCTACACTGATGCATTCAACGAGCCTATCCTTGGCCGAGAGGCCCGGGTAATCTTTGAAACTGCATCGTGATGGGGATAGATTATTGCAATTATTAGTCTTCAACGAGGAATGCCTAGTAAGCGCGAGTCATCAGCTCGCGTTGATTACGTCCCTGCCCTTTGTACACACCGCCCGTCGCTCCTACCGATTGGGTGTGCTGGTGAAGTGTTCGGATTGAGGACGGTCGGGAGTCTCTCCCACC-TCCCCGAGAAGTCTGTGGAG--------------GCATAGCTCGGGTGGATCTGGCAGTCTCAGCTGGGTCTGCTGAAGTACAGAGGCTTGAGCATGGACCCGTTTACGGCAACAACTGGGTGGGCAGCTCACTAGTTGGTGCTTGGGACCGTGCTGGGGGCCCGCAGGAAGCGACGGCTTGCCGTTGACTCCAACATTAACATGATTACAGGAGCTGCTCAAATGGATGGTGCAATTTTAGTAGTTTCTGGTGCTGATGGTCCTATGCCTCAAACAACAGAACACGTATTATTAGCAAAACAGGTTGGTGTACCGGCTATTGTTGTTTTTTTAAATAAATCGGATCAAGTTGATGACCCAGAGTTATTAGAACTAGTTGAGTTAGAAGTTCGTGATATTTTAGATAAATATGGATTTGCAAGCGATGAGATTCCAGTTTTATCAGGTTCCGCTCTTTTAGCTTTAGAAGCATTAGTTGAAAATCCTAGCACTAAAAAAGGTGACAATGAGTGGGTTGACAAAATTTACAAATTAATGGAAACAGTGGATGAATTCATTCCAACTCCAGCACGTGAAATGGATAAACCTTTCTTATTAGCGGTTGAAGATGTATTTAGTATTACTGGTCGTGGTACAGTAGCAACAGGTCGTGTTGAAAGAGGATCATTAACAGTTGGTGAATCTGTTGAAATTATTGGTTTAAAAGATACAAAAACAGTAACAGTAACTGGGATAGAAATGTTCCAAAAAACTTTAGATGAAACTATTGCAGGTGATAATGTTGGTATTTTATTACGTGGAGTTCAAAAAAAAGATATTGAACGAGGAATGGTTCTTGCAAAACCAGGGACTATTAAACCACATACTGAATTTGAAGGTCAAGTTTATGTTTTAACAGCTGAAGAAGGTGGACGTAAAAGTGGTTTCTTTAAAGGTTATCAACCTCAATTCTACGTACGTACAACAGATGTTACTGGAAAAATTTTAGACTTTAGTTACATTAAACAACGTAATCCATCTGAACTTTCTACAATGCATTCTAACCCTATGGTTTGCCCTGGTGATTATGTA
>HB201649
GGCTCATTAAATCAGTTGTAGTTTATTTGATGATCCTTTCTTACTCGGATAACTGTAGTAATTCTACAGCTAATACGTGCTTAAGTCCCAACTTCTGGAAGGGACGTGGTTATAAGACGTAAGGCCAACCGGGCTCTGCCCGATCTGAGGTGAACCATTATAAGTCCACGAATCGCATAGCCTCGTGCTGGCGATGTTTCATTCAAACTTCTGCCCTATCAACTTTCGACGGTAGGATAGAGGCCTACCATGGTGGTGACGGGTGACGGAGGATTAGGGTTCGGTTCCGGAGAGGGAGCCTGAGAAACGGCTACCACATCCAAGGAAGGCAGCAGGCGCGCAAATTACCCAATCCTGACACAGGGAGGTAGTGACAATAAATAACAATACCGGGCATTTAATGTCTGGTAATTGGAATGAGTACAATCTAAACCCATTAACGAGTACCAATTGGAGGGCAAGTCTGGTGCCAGCAGCCGTGGTAATTCCAGCTCCAATAGCGTATATTTAAGTTGTTGCAGTTAAAAAGCTCGTAGTTGGATTTCGGGTGGCTCTCTGCGGTCCGCCTTCGGGTGTGTACTGCTGTCGGCCACCTTTCTGTCGGGGACGGGCTCCTGGGCTTAACTGTCCGGGACTCGGAGTCGGCGAGGTTACTTTGAGTAAATTAGAGTGTTCAAAGCAAGCCTGAGCTCTGAATACATTAGCATGGAATAACGCGATAGGACTCTGGCCTATCTTGTTGGTCTGTAGGACCGGAGTAATGATTAAGAGGGACAGTCGGGGGCATTCGTATTTCATTGTCAGAGGTGAAATTCTTGGATTTATGAAAGACGAACTTCTGCGAAAGCATTTGCCAAGTATGTCTTCATTAATCAAGAACGAAAGTTGGGGGCTCGAAGACGATTAGATACCGTCGTAGTCTCAACCATAAACGATGCCGACTAGGGATCGGTGGGAGTTTTTTTGATGACTCCGTGGGCACCTTATGAGAAATCAAAGTCTTTGGGTTCCGGGGGGAGTATGGTCGCAAGGCTGAAACTTAAAGGAATTGACGGAAGGGCACCACCAGGCGTGGAGCCTGCGGCTTAATTTGACTCAACACGGGAAAACTTACCAGGTCCAGACATAGTGAGGATTGACAGATTGAGAGCTCTTTCTTGATTCTATGGGTGGTGGTGCATGGCCGTTCTTAGTTGGTGGGTTGCCTTGTCAGGTTGATTCCGGTAACGAACGAGACCTCAGCCTGCTAAATAGTCACTGCCGCTTCTTGCGGTTGGCAGACTTCTTAGAGGGACTATTGTCGTTTAGGCAATGGAAGTATGAGGCAATAACAGGTCTGTGATGCCCTTAGATGTTCTGGGCCGCACGCGCGCTACACTGATGCATTCAACGAGCCTATCCTTGGCCGAGAGGCCCGGGTAATCTTTGAAACTGCATCGTGATGGGGATAGATTATTGCAATTATTAGTCTTCAACGAGGAATGCCTAGTAAGCGCGAGTCATCAGCTCGCGTTGATTACGTCCCTGCCCTTTGTGCACACCGCCCGTCGCTCCTACCGATTGGGTGTGCTGGTGAAGTGTTCGGATTGAGGACGGTCGGGAGTCTCTCCCACCGTCCCCGAGAAGCTCATTAAACCCTCCCACCTAGAGCATAGCTCGGGTGGATCTGGCAGTCTCAGCTGGGTCTGCTGAAGAACAGAGGCTTGAGCATGGACCCGTTTACGGCAACAACTGGGTGGGCAGCTCACTAGTTGGTGCTTGGGACCGTGCTGGGGGCCCGCAGGAAACAACGGCTTGCCGTTGACCTTAACATTAACATGATTACAGGAGCTGCACAAATGGATGGTGCTATTTTAGTAGTTTCGGGTGCGGATGGTCCTATGCCTCAAACAACAGAACACGTACTTTTAGCAAAACAGGTAGGTGTACCAGCTATTGTTGTATTCTTAAATAAATCGGATCAAGTTGATGACCCAGAATTATTAGAACTAGTTGAATTAGAGGTTCGTGATATTTTAGATAAATATGGATTTGCAAGCGATGAGATTCCAGTTTTATCAGGTTCAGCTCTTTTAGCTCTAGAAGCATTAGTTGAGAATCCTACGACTAAAAAAGGTGATAATGAGTGGGTTGATAAAATTTACAAACTAATGGAAACAGTTGATGAGTTTATTCCAACTCCAGCACGTGAAATGGATAAACCTTTCTTATTAGCTGTTGAAGACGTATTTAGTATTACTGGTCGTGGTACAGTAGCAACAGGTCGTGTTGAAAGAGGATCATTAACAGTTGGTGAATCTGTTGAAATTATTGGTTTAAAAGATACAAAAACAGTAACAGTTACTGGTCTTGAAATGTTCCAAAAAACTTTAGATGAAACAATTGCAGGTGATAATGTTGGTATTTTATTACGTGGTGTTCAAAAAAAAGATATTGAACGCGGAATGGTTCTTGCAAAACCGGGTACTATTAAACCACATACTGAATTTGAAGGTCAAGTTTATGTTTTAACAGCTGAAGAAGGGGGTCGTAAAAGTGGTTTCTTTAAAGGGTACCAACCTCAATTCTATGTTCGTACAACAGATGTTACTGGAAGAATTTTAGACTTTAGTTATATTAAACAACGTAATCCATCTGAACTTTCTACAATGCATTCTAACCCTATGGTTTGTCCTGGTGATTATGTA
>HB201646
GGCTCATTAAATCAGTTGTAGTTTATTTGATGATCCTTTCTTACTCGGATAACTGTAGTAATTCTACAGCTAATACGTGCTTAAGTCCCAACTTCTGGAAGGGACGTGGTTATAAGACGTAAGGCCAACCGGGCTCTGCCCGATCTGAGGTGAACCATTATAAGTCCACGAATCGCATAGCCTCGCGCTGGCGATGTTTCATTCAAACTTCTGCCCTATCAACTGTCGACGGTAGGATAGAGGCCTACCATGGTGGTGACGGGTGACGGAGGATTAGGGTTCGGTTCCGGAGAGGGAGCCTGAGAAACGGCTACCACATCCAAGGAAGGCAGCAGGCGCGCAAATTACCCAATCCTGACACAGGGAGGTAGTGACAATAAATAACAATACCGGGCATTTAATGTCTGGTAATTGGAATGAGTACAATCTAAACCCATTAACGAGTACCAATTGGAGGGCAAGTCTGGTGCCAGCAGCCGCGGTAATTCCAGCTCCAATAGCGTATATTTAAGTTGTTGCAGTTAAAAAGCTCGTAGTTGGATTTCGGGTGGCTCTCTGCGGTCCGCCTTCGGGTGTGTACTGCTGTCGGCCACCTTTCTGTCGGGGACGGGCTCCTGGGCTTCACTGTCCGGGACTCGGAGTCGGCGAGGTTACTTTGAGTAAATTAGAGTGTTCAAAGCAAGCCTGAGCTCTGAATACATTAGCATGGAATAACACGATAGGACTCTGGCCTATCTTGTTGGTCTGTAGGACCGGAGTAATGATTAAGAGGGACAGTCGGGGGCTTCCGTATTTCATTGTCAGAGGTGAAATTCTTGGATTTATGAAAGACGAACATCTGCGAAAGCGCTAGCCAAGTATGTCTTCATTAATCAAGAACGAAAGTTGGGGGCTCGAAGACGATTAGATACCGTCGTAGTCTCAACCATAAACGATGCCGACTAGGGATCGGTGGGAGTTTTTTTGATGACTCCGTGGGCACCTTATGAGAAATCAAAGTCTTTGGGTTCCGGGGGGAGTATGGTCGCAAGGCTGAAACTTAAAGGAATTGACGGAAGGGCACCACCAGGCGTGGAGCCTGCGGCTTAATTTGACTCAACACGGGAAAACTTACCAGGTCCAGACATAGTGAGGATTGACAGATTGAGAGCTCTTTCTTGATTCTATGGGTGGTGGTGCATGGCCGTTCTTAGTTGGTGGGTTGCCTTGTCAGGTTGATTCCGGTAACGAACGAGACCTCAGCCTGCTAAATAGTCACTGCCGCTTCTTGCGGTTGGCAGACTTCTTAGAGGGACTATTGTCGTTTAGGCAATGGAAGTATGAGGCAATAACAGGTCTGTGATGCCCTTAGATGTTCTGGGCCGCACGCGCGCTACACTGATGCATTCAACGAGCCTATCCTTGGCCGAGAGGCCCGGGTAATCTTTGAAACTGCATCGTGATGGGGATAGATTATTGCAATTATTAGTCTTCAACGAGGAATGCCTAGTAAGCGCGAGTCATCAGCTCGCGTTGATTACGTCCCTGCCCTTTGTACACACCGCCCGTCGCTCCTACCGATTGGGTGTGCTGGTGAAGTGTTCGGATTGGGTGCGATCGGGAGTCTCTCCCATCGCTCCCGAGAAGTTCATTAAACCCTCCCACCTAGAGCATAAAGTGGGTGGATCTGGCAGTCTCAGCTGGGTCTGCTGAAGCACAGAGGCTTGAGCATGGACCCGTTCATGGCAACAACTGGGTGGGCAGCTCACTAGTTGGTGCTTGGGACCGTGCTGGGGGCCCGCAGGAAGCGAGGATTAACCTCCCCCCCTCACTTTAACATGATTACAGGCGCTGCACAAATGGATGGTGCAATTTTAGTGGTTTCTGGTGCTGATGGTCCTATGCCTCAAACAACAGAACACGTATTATTAGCAAAACAGGTAGGTGTACCTGCTATTGTGGTATTCTTAAATAAATCGGATCAAGTTGATGACCCAGAGTTATTAGAACTAGTTGAGTTAGAAGTACGTGATATTTTAGATAAATATGGATTTGCAAGCGATGAAATTCCAGTTTTATCAGGTTCAGCTCTTTTAGCTTTAGAAGCATTAGTTGAAAATCCTAATACTAAAAAAGGTGACAATGAGTGGGTCGATAAAATCTATAAGTTAATGGAAACAGTTGACGAATTTATTCCAACTCCAGCACGTGAAATGGATAAACCTTTCTTATTAGCTGTTGAAGATGTATTTAGTATTACTGGGCGTGGTACTGTAGCAACAGGTCGTGTTGAAAGAGGATCATTAACAGTTGGTGAATCTGTTGAAATTATTGGTTTAAAAGATACAAAAACAGTAACAGTTACTGGTATCGAAATGTTCCAAAAAACTTTAGATGAAACAATTGCAGGTGATAATGTTGGAATTTTATTACGTGGGGTTCAAAAAAAAGATATTGAACGAGGAATGGTTCTTGCAAAACCAGGAACTATTAAACCACATACTGAATTTGAAGGTCAAGTTTATGTTTTAACAGCTGAGGAAGGGGGACGTAAGAGTGGTTTCTTTAAAGGTTATCAACCTCAATTCTATGTTCGTACAACAGATGTTACTGGAAAAATTTTAAACTTTAGTTATATTAAACAACGTAATCCATCTGAACTTTCTACAATGCATTCTAACCCTATGGTTTGCCCTGGTGATTATGTA
>HB201639
GGCTCATTAAATCAGTTGTAGTTTATTTGATGATCCTTTCTTACTCGGATAACTGTAGTAATTCTACAGCTAATACGTGCTTAAGTCCCAACTTCTGGAAGGGACGTGGTTATAAGACGTAAGGCCAACCGGGCTCTGCCCGATCTGAGGTGAACCATTATAAGTCCACGAATCGCATAGCCTTGTGCTGGCGATGTTTCATTCAAACTTCTGCCCTATCAACTTTCGACGGTAGGATAGAGGCCTACCATGGTGGTGACGGGTGACGGAGGATTAGGGTTCGGTTCCGGAGAGGGAGCCTGAGAAATGGCTACCACATCCAAGGAAGGCAGCAGGCGCGCAAATTACCCAATCCTGACACAGGGAGGTAGTGACAATAAATAACAATACCGGGCATTAAATGTCTGGTAATTGGAATGATAACGATCTAAACCCACTATAGAGTATCCATTGGAGGGCAAGTCTGGTGCCAGCAGCCGCGGTAATTCCAGCTCCAATAGCGTATATTTAAGTTGTTGCAGTTAAAAAGCTCGTAGTTGGATTTCGGGTGGCTTTCTGCGGTCCGCCTTCGGGTGTGCACTGCTGTCGGCCACCTTTCTGTCGGGGACGGGCTCCTGGGCTTCACTGTCCGGGACTCGGAGTCGGCGAGGTTACTTTGAGTAAATTAGAGTGTTCAAAGCAAGCCTGAGCTCTGAATACATTAGCATGGAATAACACGATAGGACTCTGGCCTATCTTGTTGGTCTGTAGGACCGGAGTAATGATTAAGAGGGACAGTCGGGGGCATTCGTATTTCATTGTCAGAGGTGAAATTCTTGGATTTATGAAAGACGAACTTCTGCGAAAGCATTTGCCAAGTATGTCTTCATTAATCAAGAACGAAAGTTGGGGGCTCGAAGACGATTAGATACCGTCGTAGTCTCAACCATAAACGATGCCGACTAGGGATCGGTGGGAGTTTTTTCGATGACTCCGTGGGCACCTTATGAGAAATCAAAGTCTTTGGGTTCCGGGGGGAGTATGGTCGCAAGGCTGAAACTTAAAGGAATTGACGGAAGGGCACCACCAGGCGTGGAGCCTGCGGCTTAATTTGACTCAACACGGGAAAACTTACCAGGTCCAGACATAGTGAGGATTGACAGATTGAGAGCTCTTTCTTGATTCTATGGGTGGTGGTGCATGGCCGTTCTTAGTTGGTGGGTTGCCTTGTCAGGTTGATTCCGGTAACGAACGAGACCTCAGCCTGCTAAATAGTCACTGCCGCTTCTTGCGGCAGGCCGACTTCTTAGAGGGACTATTGTCGTTTAGGCAATGGAAGTATGAGGCAATAACAGGTCTGTGATGCCCTTAGATGTTCTGGGCCGCACGCGCGCTACACTGATGCATTCAACGAGCCTATCCTTGGCCGAGAGGCCCGGGTAATCTTTGAAACTGCATCGTGATGGGGATAGATTATTGCAATTATTAGTCTTCAACGAGGAATGCCTAGTAAGCGCGAGTCATCAGCTCGCGTTGATTACGTCCCTGCCCTTTGTACACACCGCCCGTCGCTCCTACCGATTGGGTGTGCTGGTGAAGCGTTCGGATTGAGAGCGGTCGGGAGTCTCTCCCGCCGCTCCCGAGAAGTTCGTTAAACCCTCCCACCTAGAGCTTAGCCCGGGTGGACCTGGCAGTCTCAGCTGGGTCTGCCGAAGAATAGAGGCTTGAGCACGGACCCGATTACGGCAACAACTGGGTGGGCAGCTCACTAGTTGGTGCTTGGGACCGTGCTGGGGGCCCGCAGGAAGCAACGGCTTGCCGTTGCCCTCACTATTAATATGATTACAGGTGCCGCTCAAATGGACGGTGCTATTTTAGTTGTTTCTGGTGCGGATGGTCCTATGCCTCAAACAACAGAACATGTATTATTAGCTAAACAAGTTGGTGTTCCGGCTATCGTTGTATTTTTAAATAAAGCAGATCAGGTTGATGATCCAGAATTATTAGAATTAGTAGAATTAGAAGTTCGTGATATTTTAGACAAATACGGTTTTGCTAGTGATGAAGTTCAAATTTTATCTGGTTCTGCTCTTTTAGCTTTAGAAGCTTTAGTTGAAAATCCAAATATCAAACCAGGTGATAGTGAATGGGTTGATAAAATTTACAATTTAATGGCAACAGTTGATGAGCACATTCCTACTCCAAAACGTGAAATGGATAAACCATTTTTATTAGCTGTAGAAGATGTATTCAGTATTACAGGTCGTGGTACAGTAGCTACTGGTCGTGTTGAACGTGGTACACTAAAAATTAATGAAACAGTAGAAATTATTGGATTAAGAGATACAAAAACAACGACAGTTACTGCGATTGAAATGTTCCAAAAAACATTAGATGAAACAATTGCTGGTGATAATGTTGGTATTTTATTACGTGGTGTTCAAAAAAAAGATATTGAACGTGGTATGGTTATTGCAAAACCAGGAACAATTCTGCCACATACTTTATTTGAAGGTCAAGTTTATGTTTTAACAGCAGAAGAGGGTGGGCGTAAAAGTGGCTTTTTTAAAGGTTATCAACCACAGTTTTATGTTCGTACAACAGATGTAACTGGAAAAATTCTAGATTTCAGTTATATTAAACAACGTAATCCATCTGAACTTTCTACAATGCATTCTAACCCGATGGTATGCCCAGGTGATTATGTA
>HB201638
GGCTCATTAAATCAGTTGTAGTTTATTTGATGATCCTTTCTTACTCGGATAACTGTAGTAATTCTACAGCTAATACGTGCTTAAGTCCCAACTTCTGGAAGGGACGTGGTTATAAGACGTAAGGCCAACCGGGCTCTGCCCGATCTGAGGTGAACCATTATAAGTCCACGAATCGCATAGCCTCGTGCTGGCGATGTTTCATTCAAACTTCTGCCCTATCAACTTTCGACGGTAGGATAGAGGCCTACCATGGTGGTGACGGGTGACGGAGGATTAGGGTTCGGTTCCGGAGAGGGAGCCTGAGAAACGGCTACCACATCCAAGGAAGGCAGCAGGCGCGCAAATTACCCAATCCTGACACAGGGAGGTAGTGACAATAAATAACAATACCGGGCATTTAATGTCTGGTAATTGGAATGAGTACAATCTAAACCCATTAACGAGTACCAATTGGAGGGCAAGTCTGGTGCCAGCAGCCGCGGTAATTCCAGCTCCAATAGCGTATATTTAAGTTGTTGCAGTTAAAAAGCTCGTAGTTGGATTTCGGGTGGCTCTCTGCGGTCCGCCTTCGGGTGTGTACTGCTGTCGGCCACCTTTCTGTCGGGGACGGGCTCCTGGGCTTAACTGTCCGGGACTCGGAGTCGGCGAGGTTACTTTGAGTAAATTAGAGTGTTCAAAGCAAGCCTGAGCTCTGAATACATTAGCATGGAATAACGCGATAGGACTCTGGCCTATCTTGTTGGTCTGTAGGACCGGAGTAATGATTAAGAGGGACAGTCGGGGGCATTCGTATTTCATTGTCAGAGGTGAAATTCTTGGATTTATGAAAGACGAACTTCTGCGAAAGCATTTGCCAAGTATGTCTTCATTAATCAAGAACGAAAGTTGGGGGCTCGAAGACGATTAGATACCGTCGTAGTCTCAACCATAAACGATGCCGACTAGGGATCGGTGGGAGTTTTTTTGATGACTCCGTGGGCACCTTATGAGAAATCAAAGTCTTTGGGTTCCGGGGGGAGTATGGTCGCAAGGCTGAAACTTAAAGGAATTGACGGAAGGGCACCACCAGGCGTGGAGCCTGCGGCTTAATTTGACTCAACACGGGAAAACTTACCAGGTCCAGACATAGTGAGGATTGACAGATTGAGAGCTCTTTCTTGATTCTATGGGTGGTGGTGCATGGCCGTTCTTAGTTGGTGGGTTGCCTTGTCAGGTTGATTCCGGTAACGAACGAGACCTCAGCCTGCTAAATAGTCACTGCCGCTTCTTGCGGCTGGCAGACTTCTTAGAGGGACTATTGTCGTTTAGGCAATGGAAGTATGAGGCAATAACAGGTCTGTGATGCCCTTAGATGTTCTGGGCCGCACGCGCGCTACACTGATGCATTCAACGAGCCTATCCTTGGCCGAGAGGCCCGGGTAATCTTTGAAACTGCATCGTGATGGGGATAGATTATTGCAATTATTAGTCTTCAACGAGGAATGCCTAGTAAGCGCGAGTCATCAGCTCGCGTTGATTACGTCCCTGCCCTTTGTACACACCGCCCGTCGCTCCTACCGATTGGGTGTGCTGGTGAAGTGTTCGGATTGAGGACGGTCGGGAGTCTCTCCCACCGTCCCCGAGAAGTTCATTAAACCCTCCCACCTAGAGCATAGCTCGGGTGGATCTGGCAGTCTCAGCTGGGTCTGCTGAAGTACAGAGGCTTGAGCATGGACCCGTTTACGGCAACAACTGGGTGGGCAGCTCACTAGTTGGTGCTTGGGACCGTGCTGGGGGCCCGCAGGAAACAACGGCTTGCCGTTGACTTTCACATTAATATGATTACAGGAGCTGCACAAATGGATGGTGCTATTTTAGTAGTTTCGGGTGCTGATGGTCCTATGCCTCAAACAACAGAACACGTACTTTTAGCAAAACAGGTAGGTGTACCAGCTATTGTTGTATTCTTAAATAAATCGGATCAAGTTGATGACCCAGAATTATTAGAACTAGTTGAATTAGAGGTTCGTGATATTTTAGATAAATATGGATTTGCAAGCGATGAGATTCCAGTTTTATCAGGTTCAGCTCTTTTAGCTCTAGAAGCATTAGTTGAGAATCCTACGACTAAAAAAGGTGATAATGAGTGGGTTGACAAAATTTACAAACTAATGGAAACAGTTGATGAGTTTATTCCAACTCCAGCACGTGAAATGGATAAACCTTTCTTATTAGCTGTTGAAGACGTATTTAGTATTACTGGTCGTGGTACAGTAGCAACAGGTCGTGTTGAAAGAGGATCATTAACAGTTGGTGAATCTGTTGAAATTATTGGTTTAAAAGATACAAAAACAGTAACAGTTACTGGTCTTGAAATGTTCCAAAAAACTTTAGATGAAACAATTGCAGGTGATAATGTTGGTATTTTATTACGTGGTGTTCAAAAAAAAGATATTGAACGCGGAATGGTTCTTGCAAAACCGGGTACTATTAAACCACATACTGAATTTGAAGGTCAAGTTTATGTTTTAACAGCTGAAGAAGGGGGTCGTAAAAGTGGTTTCTTTAAAGGGTACCAACCTCAATTCTATGTTCGTACAACAGATGTTACTGGAAGAATTTTAGATTTTAGTTATATTAAACAACGTAATCCATCTGAACTTTCTAC-GTGCATTCTAACCCTATGGTTTGTCCTGGTGATTATGTA
>HB201636
GGCTCATTAAATCAGTTGTAGTTTATTTGATGATCCTTTCTTACTCGGATAACTGTAGTAATTCTACAGCTAATACGTGCTTAAGTCCCAACTTCTGGAAGGGACGTGGTTATAAGACGTAAGGCCAACCGGGCTCTGCCCGATCTGAGGTGAACCATTATAAGTCCACGAATCGCATAGCCTCGCGCTGGCGATGTTTCATTCAAACTTCTGCCCTATCAACTTTCGACGGTAGGATAGAGGCCTACCATGGTGGTGACGGGTGACGGAGGATTAGGGTTCGGTTCCGGAGAGGGAGCCTGAGAAACGGCTACCACATCCAAGGAAGGCAGCAGGCGCGCAAATTACCCAATCCTGACACAGGGAGGTAGTGACAATAAATAACAATACCGGGCATTCAATGTCTGGTAATTGGAATGAGTACAATCTAAACCCATTAACGAGTACCAATTGGAGGGCAAGTCTGGTGCCAGCAGCCGCGGTAATTCCAGCTCCAATAGCGTATATTTAAGTTGTTGCAGTTAAAAAGCTCGTAGTTGGATTTCGGGTGGCTCTCTGCGGTCCGCCTTCGGGTGTGCACTGCTGTCGGCCACCTTTCTGTCGGGGACGGGCTCCTGGGCTTCACTGTCCGGGACTCGGAGTCGGCGAGGTTACTTTGAGTAAATTAGAGTGTTCAAAGCAAGCCTGAGCTCTGAATACATTAGCATGGAATAACGCGATAGGACTCTGGCCTATCTTGTTGGTCTGTAGGACCGGAGTAATGATTAAGAGGGACAGTCGGGGGCTTCCGTATTTCATTGTCAGAGGTGAAATTCTTGGATTTATGAAAGACGAACATCTGCGAAAGCATTAGCCAAGTATGTCTTCATTAATCAAGAACGAAAGTTGGGGGCTCGAAGACGATTAGATACCGTCGTAGTCTCAACCATAAACGATGCCGACTAGGGATCGGTGGGAGTTTTTTTGATGACTCCGTGGGCACCTTATGAGAAATCAAAGTCTTTGGGTTCCGGGGGGAGTATGGTCGCAAGGCTGAAACTTAAAGGAATTGACGGAAGGGCACCACCAGGCGTGGAGCCTGCGGCTTAATTTGACTCAACACGGGAAAACTTACCAGGTCCAGACATAGTGAGGATTGACAGATTGAGAGCTCTTTCTTGATTCTATGGGTGGTGGTGCATGGCCGTTCTTAGTTGGTGGGTTGCCTTGTCAGGTTGATTCCGGTAACGAACGAGACCTCAGCCTGCTAAATAGTCACTGCCGCTTCTTGCGGTTGGCAGACTTCTTAGAGGGACTATTGTCGTTTAGGCAATGGAAGTATGAGGCAATAACAGGTCTGTGATGCCCTTAGATGTTCTGGGCCGCACGCGCGCTACACTGATGCATTCAACGAGCCTATCCTTGGCCGAGAGGCCCGGGTAATCTTTGAAACTGCATCGTGATGGGGATAGATTATTGCAATTATTAGTCTTCAACGAGGAATGCCTAGTAAGCGCGAGTCATCAGCTCGCGTTGATTACGTCCCTGCCCTTTGTACACACCGCCCGTCGCTCCTACCGATTGGGTGTGCTGGTGAAGTGTTCGGATTGGGGACGATCGGGAGTCTCTCCCATCGCTCCTAAGAAGTTCATTAAACCCTCCCACCTAGAGCATAGATCGGGTGGAGCTGGCAGTCTCAGCTGGGTCTGCTGAAGTACAGAGGCTTGAGCATGGACCCGTACACGGCAACAACTGGGTGGGCAGCTCACTAGTTGGTGCTTGGGACCGTGCTGGGGGCCCGCAGGAAGCAACAACTTGTTGTTGCCCTCTACATTAACATGATTACAGGAGCTGCACAAATGGATGGTGCAATTTTAGTGGTTTCTGGTGCTGATGGGCCTATGCCTCAAACAACAGAACATGTGCTATTAGCAAAACAAGTAGGTGTACCAGCTATTGTTGTATTCTTAAATAAATCTGATCAAGTTGATGACCCAGAGTTATTAGAACTAGTTGAGTTAGAAGTACGTGATATTTTAGATAAATATGGATTTGCTAGTGATGACATTCCAGTTTTATCAGGTTCAGCTCTTTTAGCTTTAGAAGCATTAGTTGAAAATCCTACTACTAAAAAAGGGGACAACCAGTGGGTAGATAAAATCTACAAATTAATGGAAACAGTTGACGAGTTTATTCCAACTCCAGCGCGTGAGATGGATAAACCGTTTTTATTAGCTGTTGAAGATGTATTTAGTATTACTGGTCGTGGTACTGTAGCCACAGGTCGTGTTGAAAGAGGATCATTAACAGTTGGTGAATCTGTTGAAATCATTGGGTTAAAAGATACAAAAACAGTAACAGTTACTGGTCTAGAAATGTTCCAAAAAACTTTAGAGGAAACAATTGCAGGTGATAATGTTGGTATTTTATTACGTGGAGTTCAAAAAAAAGATATTGAACGAGGAATGGTTCTTGCAAAACCAGGAACTATTAAACCGCATACTGAATTTGAAGGTCAAGTTTATGTTTTAACAGCTGAAGAAGGTGGGCGTAAAAGTGGTTTCTTTAAAGGTTATCAACCTCAATTCTATGTTCGTACAACAGATGTTACTGGAAAAATTTTAGACTTTAGTTATATTAAACAACGTAATCCATCTGAACTTTCTACAATGCATTCTAACCCTATGGTTTGTCCTGGTGATTATGTA
>HB201635
GGCTCATTAAATCAGTTGTAGTTTATTTGATGATCCAATCTTACTCGGATAACTGTAGTAATTCTACAGCTAATACGTGCTTAAGTCCCAACTTCTGGAAGGGACGTGGTTATAAGACGTAAGGCCAACCGGGCTCTGCCCGATTTGAGTTGAACCATTATAAGTCCACGAATCGCATAGCCTCGTGCTGGCGATGTTTCATTCAAACTTCTGCCCTATCAACTTTCGACGGTAGGATAGAGGCCTACCATGGTGGTGACGGGTGACGGAGGATTAGGGTTCGGTTCCGGAGAGGGAGCCTGAGAAATGGCTACCACATCCAAGGAAGGCAGCAGGCGCGCAAATTACCCAATCCTGACACAGGGAGGTAGTGACAATAAATAACAATACCGGGCATTAAATGTCTGGTAATTGGAATGATAACGATCTAAATCCACTATAGATTACCAATTGGAGGGCAAGTCTGGTGCCAGCAGCCGCGGTAATTCCAGCTCCAATAGCGTATATTTAAGTTGTTGCAGTTAAAAAGCTCGTAGTTGGATTTCGGGTGACTTTCTGCGGTCCGCCTTCGGGTGTGCACTGCTGTCGGCCACCTTTCTGTCGGGGACGGGCTCCTGGGCTTAATTGTCCGGGACTCGGAGTCGGCGAGGTTACTTTGAGTAAATTAGAGTGTTCAAAGCAAGCCTGAGCTCTGAATACATTAGCATGGAATAACACGATAGGACTCTGGCCTATCTTGTTGGTCTGTAGGACCGGAGTAATGATTAAGAGGGACAGTCGGGGGCATTCGTATTTCATTGTCAGAGGTGAAATTCTTGGATTTATGAAAGACGAACTTCTGCGAAAGCATTTGCCAAGTATGTCTTCATTAATCAAGAACGAAAGTTGGGGGCTCGAAGACGATTAGATACCGTCGTAGTCTCAACCATAAACGATGCCGACTAGGGATCGGTGGGAGTTTTTTCGATGACTCCATGGGCACCTTATGAGAAATCAAAGTCTTTGGGTTCCGGGGGGAGTATGGTCGCAAGGCTGAAACTTAAAGGAATTGACGGAAGGGCACCACCAGGCGTGGAGCCTGCGGCTTAATTTGACTCAACACGGGAAAACTTACCAGGTCCAGACATAGTGAGGATTGACAGATTGAGAGCTCTTTCTTGATTCTATGGGTGGTGGTGCATGGCCGTTCTTAGTTGGTGGGTTGCCTTGTCAGGTTGATTCCGGTAACGAACGAGACCTCAGCCTGCTAAATAGTCACTGCCGCTTCTCGCGGCAGGCCGACTTCTTAGAGGGACTATTGTCGTTTAGGCAATGGAAGTATGAGGCAATAACAGGTCTGTGATGCCCTTAGATGTTCTGGGCCGCACGCGCGCTACACTGATGCATTCAACGAGCCTATCCTTGGCCGAGAGGCCCGGGTAATCTTTGAAACTGCATCGTGATGGGGATAGATTATTGCAATTATTAGTCTTCAACGAGGAATGCCTAGTAAGCGCGAGTCATCAGCTCGCGTTGATTACGTCCCTGCCCTTTGTACACACCGCCCGTCGCTCCTACCGATTGGGTGTGCTGGTGAAGCGTTCGGATTGAGAGCGGTCGGGAGTCTCTCCTGCCGCTCCCGAGAAGTTCGTTAAACCCTCCCACCTAGAGCTTAGCTCGGGTGGACCTGGCAGTCTCAGCTGGGTCTGCCGAAGAATAGAGGCTTGAGCACGGACCCGATTACGGCAACAACTGGGTGGGCAGCTCACTAGTTGGAGCTTGGGACCGTGCTGGGGGCCCGCAGGAAGCGACGGCTTGCCGTCGACCTCACTATTAATATGATTACAGGTGCCGCTCAAATGGATGGTGCTATTTTAGTTGTTTCTGGGGCTGATGGTCCGATGCCTCAAACAACAGAACATGTATTATTAGCTAAACAAGTAGGTGTTCCGGCTATGGTTGTGTTCTTAAATAAAGCAGATCAGGTTGATGATCCAGAATTATTAGAATTAGTAGAATTAGAAGTTCGTGATATTTTAGACAAATATGATTTTCCTAGTGCAAACGTTCCGATTTTATCTGGTTCTGCTCTTTTAGCTTTAGAAGCTTTAGTTGAAAATCCAAATATTAAACCAGGTGATAGTGAATGGGTTGATAAAATTTATAATTTAATGGAAACGGTTGATCAGTATATCCCTACTCCAGAACGTGAAATGGACAAACCATTTTTACTAGCGGTAGAAGATGTTTTTAGTATTACAGGTCGTGGTACAGTAGCTACTGGGCGTGTTGAACGTGGAACATTAAAAGTTAATGAAACAGTAGAAATTATTGGATTAAGAGATACAAAAACAACAACAGTTACTGCAATTGAAATGTTCCAAAAAACATTAGATGAAACGCTTGCGGGTGACAATGTTGGTATTTTATTACGTGGTATTCAAAAAAAAGATATTGAACGTGGTATGGTTATTGCAAAACCAGGAACAATTCTGCCTCAGACTTTATTTGAAGGTCAAGTTTATGTTTTAACGGCAGAAGAAGGTGGGCGTAAAAGTGGCTTTTTTAAAGGCTATCAACCTCAGTTTTATGTTCGTACAACAGATGTAACTGGAAAAATTTTAGATTTCACTTATATTAAACAACGCAACCCGTCTGACCTTTCTACAATGCATTCTAACCCTATGGTATGTCCTGGTGATTCTGTT
>HB201631
GGCTCATTAAATCAGTTGTAGTTTATTTGATGATCCTTTCTTACTCGGATAACTGTAGTAATTCTACAGCTAATACGTGCTTAAGTCCCAACTTCTGGAAGGGACGTGGTTATAAGACGTAAGGCCAACCGGGCTCTGCCCGATCTGAGGTGAACCATTATAAGTCCACGAATCGCATAGCCTCGCGCTGGCGATGTTTCATTCAAACTTCTGCCCTATCAACTTTCGACGGTAGGATAGAGGCCTACCATGGTGGTGACGGGTGACGGAGGATTAGGGTTCGGTTCCGGAGAGGGAGCCTGAGAAACGGCTACCACATCCAAGGAAGGCAGCAGGCGCGCAAATTACCCAATCCTGACACAGGGAGGTAGTGACAATAAATAACAATACCGGGCATTTAATGTCTGGTAATTGGAATGAGTACAATCTAAACCCATTAACGAGTACCAATTGGAGGGCAAGTCTGGTGCCAGCAGCCGCGGTAATTCCAGCTCCAATAGCGTATATTTAAGTTGTTGCAGTTAAAAAGCTCGTAGTTGGATTTCGGGTGGCTCTCTGCGGTCCGCCTTCGGGTGTGCACTGCTGTCGGCCACCTTTCTGTCGGGGACGGGCTCCTGGGCTTCACTGTCCGGGACTCGGAGTCGGCGAGGTTACTTTGAGTAAATTAGAGTGTTCAAAGCAAGCCTGAGCTCTGAATACATTAGCATGGAATAACGCGATAGGACTCTGGCCTATCTTGTTGGTCTGTAGGACCGGAGTAATGATTAAGAGGGACAGTCGGGGGCATTCATATTTCATTGTCAGAGGTGAAATTCTTGGATTTATGAAAGATGAACTTCTGCGAAAGCATTTGCCAAGTATGTCTTCATTAATCAAGAACGAAAGTTGGGGGCTCGAAGACGATTAGATACCGTCGTAGTCTCAACCATAAACGATGCCGACTAGGGATCGGTGGGAGTTTTTTTGATGACTCCGTGGGCACCTTATGAGAAATCAAAGTCTTTGGGTTCCGGGGGGAGTATGGTCGCAAGGCTGAAACTTAAAGGAATTGACGGAAGGGCACCACCAGGCGTGGAGCCTGCGGCTTAATTTGACTCAACACGGGAAAACTTACCAGGTCCAGACATAGTGAGGATTGACAGATTGAGAGCTCTTTCTTGATTCTATGGGTGGTGGTGCATGGCCGTTCTTAGTTGGTGGGTTGCCTTGTCAGGTTGATTCCGGTAACGAACGAGACCTCAGCCTGCTAAATAGTCACTGCCGCTTCTTGCGGTTGGCAGACTTCTTAGAGGGACTATTGTCGTTTAGGCAATGGAAGTATGAGGCAATAACAGGTCTGTGATGCCCTTAGATGTTCTGGGCCGCACGCGCGCTACACTGATGCATTCAACGAGCCTATCCTTGACCGAGAGGTCCGGGTAATCTTTGAAACTGCATCGTGATGGGGATAGATTATTGCAATTATTAGTCTTCAACGAGGAATGCCTAGTAAGCGCGAGTCATCAGCTCGCGTTGATTACGTCCCTGCCCTTTGTACACACCGCCCGTCGCTCCTACCGATTGGGTGTGCTGGTGAAGTGTTCGGATTGAGGACGGTCGGGAGTCTCTCCCACCGTCCCCGAGAAGTTCATTAAACCCTCCCACCTAGAGCATAAGCCGGGTGGACCTGGCAGTCTCAGCTGGGTCTGCTGAAGTACAGAGGCTTGAGCATGGACCCGTTTACGGCAACAACTGGGTGGGCAGCTCACTAGTTGATGCTTGGGACTGTGCTGGAGGCCCGCAGGAAGCAACGGCTTGCCGTTGACTTCAACATTAACATGATTACAGGAGCTGCACAAATGGATGGTGCAATTTTAGTAGTTTCTGGTGCTGATGGTCCTATGCCTCAAACAACAGAACACGTATTATTAGCAAAACAGGTTGGTGTACCAGCTATTGTTGTATTCTTAAATAAATCGGATCAAGTTGATGACCCAGAGTTATTAGAATTAGTTGAGTTAGAAGTTCGTGATATTTTAGATAAATATGGATTTGCAAGCGATGAGATTCCAGTTTTATCAGGTTCAGCTCTTTTAGCTTTAGAAGCATTAGTTGAGAACCCTAGTACTAAAAAAGGTGAAAATGAGTGGGTTGACAAAATTTACAAATTAATGGAAACAGTTGATGAATTCATTCCAACTCCAGCACGTGAAATGGATAAACCTTTCTTATTAGCTGTTGAAGATGTATTTAGTATTACTGGTCGTGGTACAGTAGCAACAGGTCGTGTTGAAAGAGGCTCATTAACAGTTGGTGAATCTGTTGAAATTATTGGTTTAAAAGACACAAAAACAGTAACAGTTACTGGGATTGAAATGTTCCAAAAAACTTTAGATGAAACAATTGCAGGTGATAACGTTGGTATTTTATTACGTGGAGTTCAAAAAAAAGATATTGAACGAGGAATGGTTCTTGCAAAACCAGGGACTATTAAACCACATACTGAATTTGAAGGTCAAGTTTATGTTTTAACAGCTGAAGAAGGTGGTCGTAAAAGTGGTTTCTTTAAAGGTTATCAACCTCAATTCTATGTACGTACGACAGATGTTACTGGAAAAATTTTAGACTTTAGTTACATTAAACAACGTAATCCATCTGAACTTTCTACAATGCATTCTAACCCGATGGTTTGTCCTGGTGATTATGTA
>YN201601
GGCTCATTAAATCAGTTGTAGTTTATTTGATGATCCTTTCTTACTCGGATAACTGTAGTAATTCTACAGCTAATACGTGCTTAAGTCCCAACTTCTGGAAGGGACGTGGTTATAAGACGTAAGGCCAACCGGGCTCTGCCCGATCTGAGGTGAACCATTATAAGTCCACGAATCGCATAGCCTCGCGCTGGCGATGTTTCATTCAAACTTCTGCCCTATCAACTTTCGACGGTAGGATAGAGGCCTACCATGGTGGTGACGGGTGACGGAGGATTAGGGTTCGGTTCCGGAGAGGGAGCCTGAGAAACGGCTACCACATCCAAGGAAGGCAGCAGGCGCGCAAATTACCCAATCCTGACACAGGGAGGTAGTGACAATAAATAACAATACCGGGCATTCAATGTCTGGTAATTGGAATGAGTACAATCTAAACCCATTAACGAGTACCAATTGGAGGGCAAGTCTGGTGCCAGCAGCCGCGGTAATTCCAGCTCCAATAGCGTATATTTAAGTTGTTGCAGTTAAAAAGCTCGTAGTTGGATTTCGGGTGGCTCTCTGCGGTCCGCCTTCGGGTGTGCACTGCTGTCGGCCACCTTTCTGTCGGGGACGGGCTCCTGGGCTTCACTGTCCGGGACTCGGAGTCGGCGAGGTTACTTTGAGTAAATTAGAGTGTTCAAAGCAAGCCTGAGCTCTGAATACATTAGCATGGAATAACGCGATAGGACTCTGGCCTATCTTGTTGGTCTGTA-GACCGGAGTAATGATTAAGAGGGACAGTCGGGGGCATTCATATTTCATTGTCAGAGGTGAAATTCTTGGATTTATGAAAGATGAACTTCTGCGAAAGCATTTGCCAAGTATGTCTTCATTAATCAAGAACGAAAGTTGGGGGCTCGAAGACGATTAGATACCGTCGTAGTCTCAACCATAAACGATGCCGACTAGGGATCGGTGGGAGTTTTTTTGATGACTCCGTGGGCACCTTATGAGAAATCAAAGTCTTTGGGTTCCGGGGGGAGTATGGTCGCAAGGCTGAAACTTAAAGGAATTGACGGAAGGGCACCACCAGGCGTGGAGCCTGCGGCTTAATTTGACTCAACACGGGAAAACTTACCAGGTCCAGACATAGTGAGGATTGACAGATTGAGAGCTCTTTCTTGATTCTATGGGTGGTGGTGCATGGCCGTTCTTAGTTGGTGGGTTGCCTTGTCAGGTTGATTCCGGTAACGAACGAGACCTCAGCCTGCTAAATAGTCACTGCCGCTTTCTGCGGTTGGCAGACTTCTTAGAGGGACTATTGTCGTTTAGGCAATGGAAGTATGAGGCAATAACAGGTCTGTGATGCCCTTAGATGTTCTGGGCCGCACGCGCGCTACACTGATGCATTCAACGAGCCTATCCTTGACCGAGAGGTCCGGGTAATCTTTGAAACTGCATCGTGATGGGGATAGATTATTGCAATTATTAGTCTTCAACGAGGAATGCCTAGTAAGCGCGAGTCATCAGCTCGCGTTGATTACGTCCCTGCCCTTTGTACACACCGCCCGTCGCTCCTACCGATTGGGTGTGCTGGTGAAGTGTTCGGATTGAGGACGGTCGGGAGTCTCTCCCACCGTCCCCGAGAAGTTCATTAAACCCTCCCACCTAGAGCATAGCCCGGGTGGACCTGGCAGTCTCAGCTGGGTCTGCTGAAGTACAGAGGCTTGAGCATGGACCCGTTTACGGCAACAACTGGGTGGGCAGCTCACTAGTTGATGCTTGGGACTGTGCTGGAGGCCCGCAGGAAGCAACGGCTTGCCGTTGACTTCAAAATTAACATGATTACAGGAGCTGCACAAATGGATGGTGCAATTTTAGTAGTTTCTGGTGCTGATGGTCCTATGCCTCAAACAACAGAACACGTATTATTAGCAAAACAGGTTGGTGTACCAGCTATTGTTGTATTCTTAAATAAATCGGATCAAGTTGATGACCCAGAGTTATTAGAATTAGTTGAGTTAGAAGTTCGTGATATTTTAGATAAATATGGATTTGCAAGCGATGAGATTCCAGTTTTATCAGGTTCAGCTCTTTTAGCTTTAGAAGCATTAGTTGAGAACCCTAGTACTAAAAAAGGTGAAAATGAGTGGGTTGACAAAATTTACAAATTAATGGAAACAGTTGATGAATTCATTCCAACTCCAGCACGTGAAATGGATAAACCTTTCTTATTAGCTGTTGAAGATGTATTTAGTATTACTGGTCGTGGTACAGTAGCAACAGGTCGTGTTGAAAGAGGCTCATTAACAGTTGGTGAATCTGTTGAAATTATTGGTTTAAAAGACACAAAAACAGTAACAGTTACTGGGATTGAAATGTTCCAAAAAACTTTAGATGAAACAATTGCAGGTGATAACGTTGGTATTTTATTACGTGGAGTTCAAAAAAAAGATATTGAACGAGGAATGGTTCTTGCAAAACCAGGGACTATTAAACCACATACTGAATTTGAAGGTCAAGTTTATGTTTTAACAGCTGAAGAAGGTGGTCGTAAAAGTGGTTTCTTTAAAGGTTATCAACCTCAATTCTATGTACGTACGACAGATGTTACTGGAAAAATTTTAGACTTTAGTTACATTAAACAACGTAATCCATCTGAACTTTCTACAATGCATTCTAACCCGATGGTTTGTCCTGGTGATTATGTA
>HB201627
GGCTCATTAAATCAGTTGTAGTTTATTTGATGATCCTTTCTTACTCGGATAACTGTAGTAATTCTACAGCTAATACGTGCTTAAGTCCCAACTTCTGGAAGGGACGTGGTTATAAGACGTAAGGCCAACCGGGCTCTGCCCGATCTGAGGTGAACCATTATAAGTCCACGAATCGCATAGCCTCGCGCTGGCGATGTTTCATTCAAACTTCTGCCCTATCAACTTTCGACGGTAGGATAGAGGCCTACCATGGTGGTGACGGGTGACGGAGGATTAGGGTTCGGTTCCGGAGAGGGAGCCTGAGAAACGGCTACCACATCCAAGGAAGGCAGCAGGCGCGCAAATTACCCAATCCTGACACAGGGAGGTAGTGACAATAAATAACAATACCGGGCATTTAATGTCTGGTAATTGGAATGAGTACAATCTAAACCCATTAACGAGTACCAATTGGAGGGCAAGTCTGGTGCCAGCAGCCGCGGTAATTCCAGCTCCAATAGCGTATATTTAAGTTGTTGCAGTTAAAAAGCTCGTAGTTGGATTTCGGGTGGCTCTCTGCGGTCCGCCTTCGGGTGTGCACTGCTGTCGGCCACCTTTCTGTCGGGGACGGGCTCCTGGGCTTCACTGTCCGGGACTCGGAGTCGGCGAGGTTACTTTGAGTAAATTAGAGTGTTCAAAGCAAGCCTGAGCTCTGAATACATTAGCATGGAATAACGCGATAGGACTCTGGCCTATCTTGTTGGTCTGTAGGACCGGAGTAATGATTAAGAGGGACAGTCGGGGGCATTCGTATTTCATTGTCAGAGGTGAAATTCTTGGATTTATGAAAGACGAACTTCTGCGAAAGCATTTGCCAAGTATGTCTTCATTAATCAAGAACGAAAGTTGGGGGCTCGAAGACGATTAGATACCGTCGTAGTCTCAACCATAAACGATGCCGACTAGGGATCGGTGGGAGTTTTTTTGATGACTCCGTGGGCACCTTATGAGAAATCAAAGTCTTTGGGTTCCGGGGGGAGTATGGTCGCAAGGCTGAAACTTAAAGGAATTGACGGAAGGGCACCACCAGGCGTGGAGCCTGCGGCTTAATTTGACTCAACACGGGAAAACTTACCAGGTCCAGACATAGTGAGGATTGACAGATTGAGAGCTCTTTCTTGATTCTATGGGTGGTGGTGCATGGCCGTTCTTAGTTGGTGGGTTGCCTTGTCAGGTTGATTCCGGTAACGAACGAGACCTCAGCCTGCTAAATAGTCACTGCCGCTTCTTGCGGCTGGCAGACTTCTTAGAGGGACTATTGTCGTTTAGGCAATGGAAGTATGAGGCAATAACAGGTCTGTGATGCCCTTAGATGTTCTGGGCCGCACGCGCGCTACACTGATGCATTCAACGAGCCTATCCTTGGCCGAGAGGCCCGGGTAATCTTTGAAACTGCATCGTGATGGGGATAGATTATTGCAATTATTAGTCTTCAACGAGGAATGCCTAGTAAGCGCGAGTCATCAGCTCGCGTTGATTACGTCCCTGCCCTTTGTACACACCGCCCGTCGCTCCTACCGATTGGGTGTGCTGGTGAAGTGTTCGGATTGAGGACGGTCGGGAGTCTCTCCCACCGTCCCCGAGAAGTTCATTAAACCCTCCCACCTAGAGCATAGCCCGGGTGGATCTGGCAGTCTCAGCTGGGTCTGCTGAAGTACAGAGGCTTGAGCATGGACCCGTTTACGGCAACAACTGGGTGGGCAGCTCACTAGTTGGTGCTTGGGACTGTGCTGGGGGCCCGCAGGAAGCAACGGCTTGCCGTTGACTCCAACATTAACATGATTACAGGAGCTGCTCAAATGGATGGTGCAATTTTAGTAGTTTCTGGTGCTGATGGTCCTATGCCTCAAACAACAGAACACGTATTATTAGCAAAACAGGTTGGTGTACCGGCTATTGTTGTATTTTTAAATAAATCGGATCAAGTTGATGACCCAGAGTTATTAGAACTAGTTGAGTTAGAAGTTCGTGATATTTTAGATAAATATGGATTTGCAAGCGATGAGATTCCAGTTTTATCAGGTTCAGCTCTTTTAGCTTTAGAAGCATTAGTTGAAAAGCCTAGCACTAAAAAAGGTGAAAATGAGTGGGTTGACAAAATTTACAAATTAATGGAAACAGTGGATGAATTCATTCCAACTCCAGCACGTGAAATGGATAAACCTTTCTTATTAGCGGTTGAAGATGTATTTAGTATTACTGGTCGTGGTACAGTAGCAACAGGTCGTGTTGAAAGAGGATCATTAACAGTTGGTGAATCTGTTGAAATTATTGGTTTAAAAGATACAAAAACAGTAACAGTTACTGGGATAGAAATGTTCCAAAAAACTTTAGATGAAACTATTGCAGGTGATAATGTTGGTATTTTATTACGTGGAGTTCAAAAAAAAGATATTGAACGAGGAATGGTTCTTGCAAAACCAGGGACTATTAAACCACATACTGAATTTGAAGGTCAAGTTTATGTTTTAACAGCTGAAGAAGGTGGACGTAAAAGTGGTTTCTTTAAAGGTTATCAACCTCAATTCTACGTACGTACAACAGATGTTACTGGAAAAATTTTAGACTTTAGTTACATTAAACAACGTAATCCATCTGAACTTTCTACAATGCATTCTAACCCTATGGTTTGCCCTGGTGATTATGTA
>HB201811
GGCTCATTAAATCAGTTGTAGTTTATTTGATGATCCTTTCTTACTCGGATAACTGTAGTAATTCTACAGCTAATACGTGCTTAAGTCCCAACTTCTGGAAGGGACGTGGTTATAAGACGTAAGGCCAACCGGGCTCTGCCCGATCTGAGGTGAACCATTATAAGTCCACGAATCGCATAGCCTCGCGCTGGCGATGTTTCATTCAAACTTCTGCCCTATCAACTTTCGACGGTAGGATAGAGGCCTACCATGGTGGTGACGGGTGACGGAGGATTAGGGTTCGGTTCCGGAGAGGGAGCCTGAGAAACGGCTACCACATCCAAGGAAGGCAGCAGGCGCGCAAATTACCCAATCCTGACACAGGGAGGTAGTGACAATAAATAACAATACCGGGCATTCAATGTCTGGTAATTGGAATGAGTACAATCTAAACCCATTAACGAGTACCAATTGGAGGGCAAGTCTGGTGCCAGCAGCCGCGGTAATTCCAGCTCCAATAGCGTATATTTAAGTTGTTGCAGTTAAAAAGCTCGTAGTTGGATTTCGGGTGGCTCTCTGCGGTCCGCCTTCGGGTGTGCACTGCTGTCGGCCACCTTTCTGTCGGGGACGGGCTCCTGGGCTTCACTGTCCGGGACTCGGAGTCGGCGAGGTTACTTTGAGTAAATTAGAGTGTTCAAAGCAAGCCTGAGCTCTGAATACATTAGCATGGAATAACGCGATAGGACTCTGGCCTATCTTGTTGGTCTGTAGGACCGGAGTAATGATTAAGAGGGACAGTCGGGGGCATTCGTATTTCATTGTCAGAGGTGAAATTCTTGGATTTATGAAAGACGAACTTCTGCGAAAGCATTTGCCAAGTATGTCTTCATTAATCAAGAACGAAAGTTGGGGGCTCGAAGACGATTAGATACCGTCGTAGTCTCAACCATAAACGATGCCGACTAGGGATCGGTGGGAGTTTTTTTGATGACTCCGTGGGCACCTTATGAGAAATCAAAGTCTTTGGGTTCCGGGGGGAGTATGGTCGCAAGGCTGAAACTTAAAGGAATTGACGGAAGGGCACCACCAGGCGTGGAGCCTGCGGCTTAATTTGACTCAACACGGGAAAACTTACCAGGTCCAGACATAGTGAGGATTGACAGATTGAGAGCTCTTTCTTGATTCTATGGGTGGTGGTGCATGGCCGTTCTTAGTTGGTGGGTTGCCTTGTCAGGTTGATTCCGGTAACGAACGAGACCTCAGCCTGCTAAATAGTCACTGCCGCTTCTTGCGGTTGGCAGACTTCTTAGAGGGACTATTGTCGTTTAGGCAATGGAAGTATGAGGCAATAACAGGTCTGTGATGCCCTTAGATGTTCTGGGCCGCACGCGCGCTACACTGATGCATTCAACGAGCCTATCCTTGGCCGAGAGGCCCGGGTAATCTTTGAAACTGCATCGTGATGGGGATAGATTATTGCAATTATTAGTCTTCAACGAGGAATGCCTAGTAAGCGCGAGTCATCAGCTCGCGTTGATTACGTCCCTGCCCTTTGTACACACCGCCCGTCGCTCCTACCGATTGGGTGTGCTGGTGAAGTGTTCGGATTGAGGACGGTCGGGAGTCTCTCCCACCGTCCCCGAGAAGTTCATTAAACCCTCCCACCTAGAGCATAGCCCGGGTGGACCTGGCAGTCTCAGCTGGGTCTGCTGAAGAGCAGAGGCTTGAGCATGGACCCGTTTACGGCAACAACTGGGTGGGCAGCTCACTAGTTGGTGCTTGGGACCGTGCTGGGGGCCCGCAGGAAGCGACGGCTTGCCGTCGCCCTCCACATTAACATGATTACAGGTGCTGCTCAAATGGATGGGGCGATTTTAGTAGTTTCTGGTGCTGATGGTCCTATGCCTCAAACAACAGAACACGTATTATTAGCAAAACAGGTTGGTGTACCAGCTATTGTTGTATTTTTAAATAAATCGGATCAAGTTGATGACCCAGAGTTATTAGAACTAGTTGAGTTAGAAGTTCGTGATATTTTAGATAAATATGGATTTGCAAGCGATGAGATTCCAGTTTTATCAGGTTCAGCTCTTTTAGCTTTAGAAGCATTAGTTGAAAATCCTAGCACTAAAAAAGGTGAAAATGAGTGGGTTGACAAAATTTACAAGTTAATGGAAACAGTAGATGAATTCATTCCAACTCCAGCACGTGAAATGGATAAACCTTTCTTATTAGCGGTTGAAGATGTATTTAGTATTACTGGTCGTGGTACAGTAGCAACAGGTCGTGTTGAAAGAGGATCATTAACAGTTGGTGAATCTGTTGAAATTATTGGTTTAAAAGATACAAAAACAGTAACAGTTACTGGTATTGAAATGTTCCAAAAAACTTTAGATGAAACAATTGCAGGTGATAATGTTGGTATTTTATTACGTGGAGTTCAAAAAAAAGATATTGAACGAGGAATGGTTCTTGCAAAACCAGGGACTATTAAACCACATACTGAATTTGAAGGTCAAGTTTATGTTTTAACAGCTGAAGAAGGTGGTCGTAAAAGTGGTTTCTTTAAAGGTTATCAACCTCAATTCTACGTACGTACAACAGATGTTACTGGAAAAATTTTAGACTTTAGTTACATTAAACAACGTAATCCATCTGAACTTTCTACAATGCATTCTAACCCTATGGTTTGCCCTGGTGATTATGTA
>HB201617
GGCTCATTAAATCAGTTGTAGTTTATTTGATGATCCTTTCTTACTCGGATAACTGTAGTAATTCTACAGCTAATACGTGCTTAAGTCCCAACTTCTGGAAGGGACGTGGTTATAAGACGTAAGGCCAACCGGGCTCTGCCCGATCTGAGGTGAACCATTATAAGTCCACGAATCGCATAGCCTTGTGCTGGCGATGTTTCATTCAAACTTCTGCCCTATCAACTTTCGACGGTAGGATAGAGGCCTACCATGGTGGTGACGGGTGACGGAGGATTAGGGTTCGGTTCCGGAGAGGGAGCCTGAGAAACGGCTACCACATCCAAGGAAGGCAGCAGGCGCGCAAATTACCCAATCCTGACACAGGGAGGTAGTGACAATAAATAACAATACCGGGCATTTAATGTCTGGTAATTGGAATGAGTACAATCTAAACCCATTAACGAGTACCAATTGGAGGGCAAGTCTGGTGCCAGCAGCCGCGGTAATTCCAGCTCCAATAGCGTATATTTAAGTTGTTGCAGTTAAAAAGCTCGTAGTTGGATTTCGGGTGGCTCTCTGCGGTCCGCCTTCGGGTGTGTACTGCTGTCGGCCACCTTTCTGTCGGGGACGGGCTCCTGGGCTTAATTGTCCGGGACTCGGAGTCGGCGAGGTTACTTTGAGTAAATTAGAGTGTTCAAAGCAAGCCTGAGCTCTGAATACATTAGCATGGAATAACGCGATAGGACTCTGGCCTATCTTGTTGGTCTGTAGGACCGGAGTAATGATTAAGAGGGACAGTCGGGGGCATTCGTATTTCATTGTCAGAGGTGAAATTCTTGGATTTATGAAAGACGAACTTCTGCGAAAGCATTTGCCAAGTATGTCTTCATTAATCAAGAACGAAAGTTGGGGGCTCGAAGACGATTAGATACCGTCGTAGTCTCAACCATAAACGATGCCGACTAGGGATCGGTGGGAGTTTTTTTGATGACTCCGTGGGCACCTTATGAGAAATCAAAGTCTTTGGGTTCCGGGGGGAGTATGGTCGCAAGGCTGAAACTTAAAGGAATTGACGGAAGGGCACCACCAGGCGTGGAGCCTGCGGCTTAATTTGACTCAACACGGGAAAACTTACCAGGTCCAGACATAGTGAGGATTGACAGATTGAGAGCTCTTTCTTGATTCTATGGGTGGTGGTGCATGGCCGTTCTTAGTTGGTGGGTTGCCTTGTCAGGTTGATTCCGGTAACGAACGAGACCTCAGCCTGCTAAATAGTCACTGCCGCTTTTTGCGGTTGGCAGACTTCTTAGAGGGACTATTGTCGTTTAGGCAATGGAAGTATGAGGCAATAACAGGTCTGTGATGCCCTTAGATGTTCTGGGCCGCACGCGCGCTACACTGATGCATTCAACGAGCCTATCCTTGGCCGAGAGGCCCGGGTAATCTTTGAAACTGCATCGTGATGGGGATAGATTATTGCAATTATTAGTCTTCAACGAGGAATGCCTAGTAAGCGCGAGTCATCAGCTCGCGTTGATTACGTCCCTGCCCTTTGTACACACCGCCCGTCGCTCCTACCGATTGGGTGTGCTGGTGAAGTGTTCGGATTGAGGACGGTCGGGAGTCTCTCCCACCGTCCCCGAGAAGTTCATTAAACCCTCCCACCTAGAGCATAGCTCGGGTGGATCTGGCAGTCTCAGCTGGGTCTGCTGAAGTACAGAGGCTTGAGCATGGACCCGTTTACGGCAACAACTGGGTGGGCAGCTCACTAGTTGGTGCTTGGGACTGTGCTGGAGGCCCGCAGGAAACAACGGCTTGCCGTTGACTTCAACATTAACATGATTACAGGAGCTGCACAAATGGATGGTGCTATTTTAGTAGTTTCTGGTGCGGATGGTCCTATGCCTCAAACAACAGAACACGTACTTTTAGCAAAACAGGTAGGTGTACCAGCTATTGTTGTATTCTTAAATAAATCGGATCAAGTTGATGACCCAGAATTATTAGAACTAGTTGAATTAGAGGTTCGTGATATTTTAGATAAATATGGATTTGCAAGCGATGAGATTCCAGTTTTATCAGGTTCAGCTCTTTTAGCTTTAGAAGCATTAGTTGAGAATCCTACGACTAAAAAAGGTGATAACGAGTGGGTTGATAAAATTTACAAACTAATGGAAACAGTTGATGAATTTATTCCAACTCCAGCACGTGAAATGGATAAACCTTTCTTATTAGCTGTTGAAGACGTATTTAGTATTACTGGTCGTGGTACAGTAGCAACAGGTCGTGTTGAAAGAGGATCATTAACAGTTGGTGAATCTGTTGAAATTATTGGTTTAAAAGATACAAAAACAGTAACAGTTACTGGTCTTGAAATGTTCCAAAAAACTTTAGATGAAACAATTGCAGGTGATAATGTTGGTATTTTATTACGTGGTGTTCAAAAAAAAGATATTGAACGCGGAATGGTTCTTGCAAAACCAGGTACTATTAAACCACATACTGAATTTGAAGGTCAAGTTTATGTTTTAACAGCTGAAGAAGGGGGTCGTAAAAGTGGTTTCTTTAAAGGTTATCAACCTCAATTCTATGTTCGTACAACAGATGTTACTGGAAGAATTTTAGACTTCAGTTATATTAAACAACGTAATCCATCTGAACTTTCTACAATGCATTCTAACCCTATGGTTTGTCCTGGTGATTATGTA
>HB201611
GGCTCATTAAATCAGTTGTAGTTTATTTGATGATCCTTTCTTACTCGGATAACTGTAGTAATTCTACAGCTAATACGTGCTTAAGTCCCAACTTCTGGAAGGGACGTGGTTATAAGACGTAAGGCCAACCGGGCTCTGCCCGATCTGAGGTGAACCATTATAAGTCCACGAATCGCATAGCCTCGTGCTGGCGATGTTTCATTCAAACTTCTGCCCTATCAACTTTCGACGGTAGGATAGAGGCCTACCATGGTGGTGACGGGTGACGGAGGATTAGGGTTCGGTTCCGGAGAGGGAGCCTGAGAAACGGCTACCACATCCAAGGAAGGCAGCAGGCGCGCAAATTACCCAATCCTGACACAGGGAGGTAGTGACAATAAATAACAATACCGGGCATTTAATGTCTGGTAATTGGAATGAGTACAATCTAAACCCATTAACGAGTACCAATTGGAGGGCAAGTCTGGTGCCAGCAGCCGCGGTAATTCCAGCTCCAATAGCGTATATTTAAGTTGTTGCAGTTAAAAAGCTCGTAGTTGGATTTCGGGTGGCTCTCTGCGGTCCGCCTTCGGGTGTGTACTGCTGTCGGCCACCTTTCTGTCGGGGACGGGCTCCTGGGCTTAACTGTCCGGGACTCGGAGTCGGCGAGGTTACTTTGAGTAAATTAGAGTGTTCAAAGCAAGCCTGAGCTCTGAATACATTAGCATGGAATAACGCGATAGGACTCTGGCCTATCTTGTTGGTCTGTAGGACCGGAGTAATGATTAAGAGGGACAGTCGGGGGCATTCGTATTTCATTGTCAGAGGTGAAATTCTTGGATTTATGAAAGACGAACTTCTGCGAAAGCATTTGCCAAGTATGTCTTCATTAATCAAGAACGAAAGTTGGGGGCTCGAAGACGATTAGATACCGTCGTAGTCTCAACCATAAACGATGCCGACTAGGGATCGGTGGGAGTTTTTTTGATGACTCCGTGGGCACCTTATGAGAAATCAAAGTCTTTGGGTTCCGGGGGGAGTATGGTCGCAAGGCTGAAACTTAAAGGAATTGACGGAAGGGCACCACCAGGCGTGGAGCCTGCGGCTTAATTTGACTCAACACGGGAAAACTTACCAGGTCCAGACATAGTGAGGATTGACAGATTGAGAGCTCTTTCTTGATTCTATGGGTGGTGGTGCATGGCCGTTCTTAGTTGGTGGGTTGCCTTGTCAGGTTGATTCCGGTAACGAACGAGACCTCAGCCTGCTAAATAGTCACTGCCGCTTCTTGCGGCTGGCAGACTTCTTAGAGGGACTATTGTCGTTTAGGCAATGGAAGTATGAGGCAATAACAGGTCTGTGATGCCCTTAGATGTTCTGGGCCGCACGCGCGCTACACTGATGCATTCAACGAGCCTATCCTTGGCCGAGAGGCCCGGGTAATCTTTGAAACTGCATCGTGATGGGGATAGATTATTGCAATTATTAGTCTTCAACGAGGAATGCCTAGTAAGCGCGAGTCATCAGCTCGCGTTGATTACGTCCCTGCCCTTTGTACACACCGCCCGTCGCTCCTACCGATTGGGTGTGCTGGTGAAGTGTTCGGATTGAGGACGGTCGGGAGTCTCTCCCACCGTCCCCGAGAAGTTCATTAAACCCTCCCACCTAGAGCATAGCTCGGGTGGATCTGGCAGTCTCAGCTGGGTCTGCTGAAGTACAGAGGCTTGAGCATGGACCCGTTTACGGCAACAACTGGGTGGGCAGCTCACTAGTTGGTGCTTGGGACCGTGCTGGGGGCCCGCAGGAAACGACGGCTTGCCGTCGACTTTCAAATTAATATGATTCCAGGAGCTGCCCAAATGGATGGTGCTATTTTAGTAGTTTCGGGTGCTGATGGTCCTATGCCTCAAACAACAGAACACGTACTTTTAGCAAAACAGGTAGGTGTACCAGCTATTGTTGTATTCTTAAATAAATCGGATCAAGTTGATGACCCAGAATTATTAGAACTAGTTGAATTAGAGGTTCGTGATATTTTAGATAAATATGGATTTGCAAGCGATGAAATTCCAGTTTTATCAGGTTCAGCTCTTTTAGCTCTAGAAGCACTAGTTGAGAATCCTACGACTAAAAAAGGTGATAATGAGTGGGTTGATAAAATTTACAAACTAATGGAAACAGTTGATGAGTTTATTCCAACTCCAGCACGTGAAATGGATAAACCTTTCTTATTAGCTGTTGAAGACGTATTTAGTATTACTGGTCGTGGTACAGTAGCAACAGGTCGTGTTGAAAGAGGATCATTAACAGTTGGTGAATCTGTTGAAATTATTGGTTTAAAAGATACAAAAACAGTAACAGTTACTGGTCTTGAAATGTTCCAAAAAACTTTAGATGAAACAATTGCAGGTGATAATGTTGGTATTTTATTACGTGGTGTTCAAAAAAAAGATATTGAACGCGGAATGGTTCTTGCAAAACCGGGTACTATTAAACCACATACTGAATTTGAAGGTCAAGTTTATGTTTTAACAGCTGAAGAAGGGGGTCGTAAAAGTGGTTTCTTTAAAGGGTACCAACCTCAATTCTATGTTCGTACAACAGATGTTACTGGAAGAATTTTAGATTTTAGTTATATTAAACAACGTAATCCATCTGAACTTTCTACAATGCATTCTAACCCTATGGTTTGTCCTGGTGATTATGTA
>HB201644F
GGCTCATTAAATCAGTTGTAGTTTATTTGATGATCCTTTCTTACTCGGATAACTGTAGTAATTCTACAGCTAATACGTGCTTAAGTCCCAACTTCTGGAAGGGACGTGGTTATAAGACGTAAGGCCAACCGGGCTCTGCCCGATCTGAGGTGAACCATTATAAGTCCACGAATCGCATAGCCTCGCGCTGGCGATGTTTCATTCAAACTTCTGCCCTATCAACTTTCGACGGTAGGATAGAGGCCTACCATGGTGGTGACGGGTGACGGAGGATTAGGGTTCGGTTCCGGAGAGGGAGCCTGAGAAACGGCTACCACATCCAAGGAAGGCAGCAGGCGCGCAAATTACCCAATCCTGACACAGGGAGGTAGTGACAATAAATAACAATACCGGGCATTCAATGTCTGGTAATTGGAATGAGTACAATCTAAACCCATTAACGAGTACCAATTGGAGGGCAAGTCTGGTGCCAGCAGCCGCGGTAATTCCAGCTCCAATAGCGTATATTTAAGTTGTTGCAGTTAAAAAGCTCGTAGTTGGATTTCGGGTGGCTCTCTGCGGTCCGCCTTCGGGTGTGCACTGCTGTCGGCCACCTTTCTGTCGGGGACGGGCTCCTGGGCTTCACTGTCCGGGACTCGGAGTCGGCGAGGTTACTTTGAGTAAATTAGAGTGTTCAAAGCAAGCCTGAGCTCTGAATACATTAGCATGGAATAACGCGATAGGACTCTGGCCTATCTTGTTGGTCTGTAGGACCGGAGTAATGATTAAGAGGGACAGTCGGGGGCTTCCGTATTTCATTGTCAGAGGTGAAATTCTTGGATTTATGAAAGACGAACATCTGCGAAAGCATTAGCCAAGTATGTCTTCATTAATCAAGAACGAAAGTTGGGGGCTCGAAGACGATTAGATACCGTCGTAGTCTCAACCATAAACGATGCCGACTAGGGATCGGTGGGAGTTTTTTTGATGACTCCGTGGGCACCTTATGAGAAATCAAAGTCTTTGGGTTCCGGGGGGAGTATGGTCGCAAGGCTGAAACTTAAAGGAATTGACGGAAGGGCACCACCAGGCGTGGAGCCTGCGGCTTAATTTGACTCAACACGGGAAAACTTACCAGGTCCAGACATAGTGAGGATTGACAGATTGAGAGCTCTTTCTTGATTCTATGGGTGGTGGTGCATGGCCGTTCTTAGTTGGTGGGTTGCCTTGTCAGGTTGATTCCGGTAACGAACGAGACCTCAGCCTGCTAAATAGTCACTGCCGCTTCTTGCGGTTGGCAGACTTCTTAGAGGGACTATTGTCGTTTAGGCAATGGAAGTATGAGGCAATAACAGGTCTGTGATGCCCTTAGATGTTCTGGGCCGCACGCGCGCTACACTGATGCATTCAACGAGCCTATCCTTGGCCGAGAGGCCCGGGTAATCTTTGAAACTGCATCGTGATGGGGATAGATTATTGCAATTATTAGTCTTCAACGAGGAATGCCTAGTAAGCGCGAGTCATCAGCTCGCGTTGATTACGTCCCTGCCCTTTGTACACACCGCCCGTCGCTCCTACCGATTGGGTGTGCTGGTGAAGTGTTCGGATTGGGGACGATCGGGAGTCTCTCCCATCGCTCCTAAGAAGTTCATTAAACCCTCCCACCTAGAGCATAGATCGGGTGGAGCTGGCAGTCTCAGCTGGGTCTGCTGAAGTACAGAGGCTTGAGCATGGACCCGTACACGGCAACAACTGGGTGGGCAGCTCACTAGTTGGTGCTTGGGACCGTGCTGGGGGCCCGCAGGAAGCAACAACTTGTTGTTGACCTCTACATTAACATGATTACAGGAGCTGCACAAATGGATGGTGCAATTTTAGTGGTTTCTGGTGCTGATGGTCCAATGCCTCAAACAACAGAACACGTGCTATTAGCAAAGCAGGTAGGTGTTCCAGCTATTGTTGTATTCTTAAATAAATCGGATCAAGTTGATGACCCAGAGTTATTAGAACTAGTTGAGTTAGAAGTACGTGATATTTTAGATAAATATGGATTTGCAAGCGATGAAATTCCAGTTTTATCAGGGTCAGCTCTTTTAGCTTTAGAAGCATTAGTTGAAAATCCCAGTACTAAAAAAGGTGATAATAAGTGGGTAGATAAAATTTACAATTTAATGGAAACAGTTGACAAGTTTATTCCAACTCCAGCACGTGAGATGGATAAACCTTTCTTATTAGCTGTTGAAGATGTATTTAGTATTACGGGTCGTGGTACTGTAGCAACAGGTCGTGTTGAAAGAGGATCATTAACAGTTGGTGAATCTGTTGAAATTATTGGTTTAAAAGATACAAAAACAGTAACAGTTACTGGTATCGAAATGTTCCAAAAAACTTTAGATGAAACAATTGCAGGTGATAATGTTGGTATTTTATTACGTGGAGTTCAAAAAAAAGATATTGAACGAGGAATGGTTCTTGCAAAACCAGGAACTATTAAACCACATACTGAATTTGAAGGTCAAGTTTATGTTTTAACAGCTGAAGAAGGTGGACGTAAAAGTGGCTTCTTTAAAGGGTATCAACCTCAATTCTACGTTCGTACAACAGATGTTACTGGAAAAATTTTAGACTTTAGTTATATTAAACAACGTAATCCATCTGAACTTTCTACAATGCATTCTAACCCTATGGTTTGCCCGGGTGATTATGTA
>HB201809
GGCTCATTAAATCAGTTGTAGTTTATTTGATGATCCTTTCTTACTCGGATAACTGTAGTAATTCTACAGCTAATACGTGCTTAAGTCCCAACTTCTGGAAGGGACGTGGTTATAAGACGTAAGGCCAACCGGGCTCTGCCCGATCTGAGGTGAACCATTATAAGTCCACGAATCGCATAGCCTCGCGCTGGCGATGTTTCATTCAAACTTCTGCCCTATCAACTTTCGACGGTAGGATAGAGGCCTACCATGGTGGTGACGGGTGACGGAGGATTAGGGTTCGGTTCCGGAGAGGGAGCCTGAGAAACGGCTACCACATCCAAGGAAGGCAGCAGGCGCGCAAATTACCCAATCCTGACACAGGGAGGTAGTGACAATAAATAACAATACCGGGCATTCAATGTCTGGTAATTGGAATGAGTACAATCTAAACCCATTAACGAGTACCAATTGGAGGGCAAGTCTGGTGCCAGCAGCCGCGGTAATTCCAGCTCCAATAGCGTATATTTAAGTTGTTGCAGTTAAAAAGCTCGTAGTTGGATTTCGGGTGGCTCTCTGCGGTCCGCCTTCGGGTGTGCACTGCTGTCGGCCACCTTTCTGTCGGGGACGGGCTCCTGGGCTTCACTGTCCGGGACTCGGAGTCGGCGAGGTTACTTTGAGTAAATTAGAGTGTTCAAAGCAAGCCTGAGCTCTGAATACATTAGCATGGAATAACGCGATAGGACTCTGGCCTATCTTGTTGGTCTGTA-GACCGGAGTAATGATTAAGAGGGACAGTCGGGGGCATTCGTATTTCATTGTCAGAGGTGAAATTCTTGGATTTATGAAAGACGAACTTCTGCGAAAGCATTTGCCAAGTATGTCTTCATTAATCAAGAACGAAAGTTGGGGGCTCG-AGACGATTAGATACCGTCGTAGTCTCAACCAT-AACGATGCCGACTAGGGATCGGTGGGAG-TTTTTTGATGACTCCGTGGGCACCTTATGAGAAATCAAAGTCTTTGGGTTCCGGGGGGAGTATGGTCGCAAGGCTGAAACTTAAAGGAATTGACGGAAGGGCACCACCAGGCGTGGAGCCTGCGGCTTAATTTGACTCAACACGGGAAAACTTACCAGGTCCAGACATAGTGAGGATTGACAGATTGAGAGCTCTTTCTTGATTCTATGGGTGGTGGTGCATGGCCGTTCTTAGTTGGTGGGTTGCCTTGTCAGGTTGATTCCGGTAACGAACGAGACCTCAGCCTGCTAAATAGTCACTGCCGCTTCTTGCGGTTGGCAGACTTCTTAGAGGGACTATTGTCGTTTAGGCAATGGAAGTATGAGGCAATAACAGGTCTGTGATGCCCTTAGATGTTCTGGGCCGCACGCGCGCTACACTGATGCATTCAACGAGCCTATCCTTGGCCGAGAGGCCCGGGTAATCTTTGAAACTGCATCGTGATGGGGATAGATTATTGCAATTATTAGTCTTCAACGAGGAATGCCTAGTAAGCGCGAGTCATCAGCTCGCGTTGATTACGTCCCTGCCCTTTGTACACACCGCCCGTCGCTCCTACCGATTGGGTGTGCTGGTGAAGTGTTCGGATTGAGGACGGTCGGGAGTCTCTCCCACCGTCCCCGAGAAGTTCATTAAACCCTCCCACCTAGAGCATAGCCCGGGTGGACCTGGCAGTCTCAGCTGGGTCTGCTGAAGAGCAGAGGCTTGAGCATGGACCCGTTTACGGCAACAACTGGGTGGGCAGCTCACTAGTTGGTGCTTGGGACCGTGCTGGGGGCCCGCAGGAAGCGACGGCTTGCCGTCGCCCTCCACATTAACATGATTACAGGTGCTGCTCAAATGGATGGGGCGATTTTAGTAGTTTCTGGTGCTGATGGTCCTATGCCTCAAACAACAGAACACGTATTATTAGCAAAACAGGTTGGTGTACCAGCTATTGTTGTATTTTTAAATAAATCGGATCAAGTTGATGACCCAGAGTTATTAGAACTAGTTGAGTTAGAAGTTCGTGATATTTTAGATAAATATGGATTTGCAAGCGATGAGATTCCAGTTTTATCAGGTTCAGCTCTTTTAGCTTTAGAAGCATTAGTTGAAAATCCTAGCACTAAAAAAGGTGAAAATGAGTGGGTTGACAAAATTTACAAGTTAATGGAAACAGTAGATGAATTCATTCCAACTCCAGCACGTGAAATGGATAAACCTTTCTTATTAGCGGTTGAAGATGTATTTAGTATTACTGGTCGTGGTACAGTAGCAACAGGTCGTGTTGAAAGAGGATCATTAACAGTTGGTGAATCTGTTGAAATTATTGGTTTAAAAGATACAAAAACAGTAACAGTTACTGGTATTGAAATGTTCCAAAAAACTTTAGATGAAACAATTGCAGGTGATAATGTTGGTATTTTATTACGTGGAGTTCAAAAAAAAGATATTGAACGAGGAATGGTTCTTGCAAAACCAGGGACTATTAAACCACATACTGAATTTGAAGGTCAAGTTTATGTTTTAACAGCTGAAGAAGGTGGTCGTAAAAGTGGTTTCTTTAAAGGTTATCAACCTCAATTCTACGTACGTACAACAGATGTTACTGGAAAAATTTTAGACTTTAGTTACATTAAACAACGTAATCCATCTGAACTTTCTACAATGCATTCTAACCCTATGGTTTGCCCTGGTGATTATGTA
>WDLC201608
GGCTCATTAAATCAGTTGTAGTTTATTTGATGATCCTTTCTTACTCGGATAACTGTAGTAATTCTACAGCTAATACGTGCTTAAGTCCCAACTTCTGGAAGGGACGTGGTTATAAGACGTAAGGCCAACCGGGCTCTGCCCGATCTGAGGTGAACCATTATAAGTCCACGAATCGCATAGCCTTGTGCTGGCGATGTTTCATTCAAACTTCTGCCCTATCAACTTTCGACGGTAGGATAGAGGCCTACCATGGTGGTGACGGGTGACGGAGGATTAGGGTTCGGTTCCGGAGAGGGAGCCTGAGAAATGGCTACCACATCCAAGGAAGGCAGCAGGCGCGCAAATTACCCAATCCTGACACAGGGAGGTAGTGACAATAAATAACAATACCGGGCATTAAATGTCTGGTAATTGGAATGATAACGATCTAAACCCACTATAGAGTATCCATTGGAGGGCAAGTCTGGTGCCAGCAGCCGCGGTAATTCCAGCTCCAATAGCGTATATTTAAGTTGTTGCAGTTAAAAAGCTCGTAGTTGGATTTCGGGTGGCTTTCTGCGGTCCGCCTTCGGGTGTGCACTGCTGTCGGCCACCTTTCTGTCGGGGACGGGCTCCTGGGCTTCACTGTCCGGGACTCGGAGTCGGCGAGGTTACTTTGAGTAAATTAGAGTGTTCAAAGCAAGCCTGAGCTCTGAATACATTAGCATGGAATAACACGATAGGACTCTGGCCTATCTTGTTGGTCTGTAGGACCGGAGTAATGATTAAGAGGGACAGTCGGGGGCATTCGTATTTCATTGTCAGAGGTGAAATTCTTGGATTTATGAAAGACGAACTTCTGCGAAAGCATTTGCCAAGTATGTCTTCATTAATCAAGAACGAAAGTTGGGGGCTCGAAGACGATTAGATACCGTCGTAGTCTCAACCATAAACGATGCCGACTAGGGATCGGTGGGAGCTTTTTCGATGGCTCCGTGGGCACCTTATGAGAAATCAAAGTCTTTGGGTTCCGGGGGGAGTATGGTCGCAAGGCTGAAACTTAAAGGAATTGACGGAAGGGCACCACCAGGCGTGGAGCCTGCGGCTTAATTTGACTCAACACGGGAAAACTTACCAGGTCCAGACATAGTGAGGATTGACAGATTGAGAGCTCTTTCTTGATTCTATGGGTGGTGGTGCATGGCCGTTCTTAGTTGGTGGGTTGCCTTGTCAGGTTGATTCCGGTAACGAACGAGACCTCAGCCTGCTAAATAGTCACTGCCGCTTCTTGCGGCAGGCCGACTTCTTAGAGGGACTATTGTCGTTTAGGCAATGGAAGTATGAGGCAATAACAGGTCTGTGATGCCCTTAGATGTTCTGGGCCGCACGCGCGCTACACTGATGCATTCAACGAGCCTATCCTTGGCCGAGAGGCCCGGGTAATCTTTGAAACTGCATCGTGATGGGGATAGATTATTGCAATTATTAGTCTTCAACGAGGAATGCCTAGTAAGCGCGAGTCATCAGCTCGCGTTGATTACGTCCCTGCCCTTTGTACACACCGCCCGTCGCTCCTACCGATTGGGTGTGCTGGTGAAGCGTTCGGATTGAGAGCGGTCGGGAGTCTCTCCTGCCGCTCCCGAGAAGTTCGTTAAACCCTCCCACCTAGAGCTTAGCTCGGGTGGACCTGGCAGTCTCAGCTGGGTCTGCCGAAGAATAGAGGCTTGAGCACGGACCCGATTACGGCAACAACTGGGTGGGCAGCTCACTAGTTGGTGCCTGGGACCGTGCTGGGGGCCCGCAGGAAGCAACGGCTTGCCGTTGCCCTCACTATTAATATGATTACAGGTGCCGCTCAAATGGACGGTGCTATTTTAGTTGTTTCTGGTGCGGATGGTCCTATGCCTCAAACAACAGAACATGTATTATTAGCTAAACAAGTAGGTGTTCCAGCTATCGTTGTCTTTTTAAATAAAGCAGACCAGGTTGATGATCCAGAGTTATTAGAATTAGTAGAATTAGAAGTTCGTGATATTTTAGATAAATACGGTTTTGCTAGTGATGAAGTTCAAATCTTATCTGGTTCTGCTCTTTTAGCTTTAGAAGCTTTAGTTGAAAATCCAAATATCAAGCCAGGTGATAGTGAATGGGTTGATAAAATTTACAATTTAATGGCGACGGTTGATGAGCACATCCCTACTCCAAAACGTGAAATGGATAAACCATTTTTATTAGCTGTAGAAGATGTTTTCAGTATTACAGGTCGTGGTACAGTAGCTACAGGTCGTGTTGAACGTGGAACACTAAAAGTGAATGAAACAGTAGAAATTATTGGATTAAGAGATACAAAAACAACGACAGTTACTGCGATTGAAATGTTCCAAAAAACATTAGATGAAACAATTGCTGGTGATAATGTTGGTATTTTATTACGTGGTGTTCAAAAAAAAGATATTGAACGTGGTATGGTTATTGCAAAACCAGGTACAATTCTGCCACATACTTTATTTGAAGGTCAAGTTTATGTTTTAACGGCAGAAGAAGGTGGTCGTAAAAGTGGTTTTTTTAAAGGTTATCAACCACAGTTTTATGTTCGTACAACAGATGTAACTGGAAAAATTTTAGATTTCAGTTATATTAAACAACGTAATCCATCTGAACTTTCTACAATGCATTCTAATCCTATGGTATGCCCAGGTGATTATGTA
>HB201602
GGCTCATTAAATCAGTTGTAGTTTATTTGATGATCCTTTCTTACTCGGATAACTGTAGTAATTCTACAGCTAATACGTGCTTAAGTCCCAACTTCTGGAAGGGACGTGGTTATAAGACGTAAGGCCAACCGGGCTCTGCCCGATCTGAGGTGAACCATTATAAGTCCACGAATCGCATAGCCTTGTGCTGGCGATGTTTCATTCAAACTTCTGCCCTATCAACTTTCGACGGTAGGATAGAGGCCTACCATGGTGGTGACGGGTGACGGAGGATTAGGGTTCGGTTCCGGAGAGGGAGCCTGAGAAATGGCTACCACATCCAAGGAAGGCAGCAGGCGCGCAAATTACCCAATCCTGACACAGGGAGGTAGTGACAATAAATAACAATACCGGGCATTAAATGTCTGGTAATTGGAATGATAACGATCTAAACCCACTATAGAGTATCCATTGGAGGGCAAGTCTGGTGCCAGCAGCCGCGGTAATTCCAGCTCCAATAGCGTATATTTAAGTTGTTGCAGTTAAAAAGCTCGTAGTTGGATTTCGGGTGGCTTTCTGCGGTCCGCCTTCGGGTGTGCACTGCTGTCGGCCACCTTTCTGTCGGGGACGGGCTCCTGGGCTTCACTGTCCGGGACTCGGAGTCGGCGAGGTTACTTTGAGTAAATTAGAGTGTTCAAAGCAAGCCTGAGCTCTGAATACATTAGCATGGAATAACACGATAGGACTCTGGCCTATCTTGTTGGTCTGTAGGACCGGAGTAATGATTAAGAGGGACAGTCGGGGGCATTCGTATTTCATTGTCAGAGGTGAAATTCTTGGATTTATGAAAGACGAACTTCTGCGAAAGCATTTGCCAAGTATGTCTTCATTAATCAAGAACGAAAGTTGGGGGCTCGAAGACGATTAGATACCGTCGTAGTCTCAACCATAAACGATGCCGACTAGGGATCGGTGGGAGTTTTTTCGATGACTCCGTGGGCACCTTATGAGAAATCAAAGTCTTTGGGTTCCGGGGGGAGTATGGTCGCAAGGCTGAAACTTAAAGGAATTGACGGAAGGGCACCACCAGGCGTGGAGCCTGCGGCTTAATTTGACTCAACACGGGAAAACTTACCAGGTCCAGACATAGTGAGGATTGACAGATTGAGAGCTCTTTCTTGATTCTATGGGTGGTGGTGCATGGCCGTTCTTAGTTGGTGGGTTGCCTTGTCAGGTTGATTCCGGTAACGAACGAGACCTCAGCCTGCTAAATAGTCACTGCCGCTTCTTGCGGCAGGCCGACTTCTTAGAGGGACTATTGTCGTTTAGGCAATGGAAGTATGAGGCAATAACAGGTCTGTGATGCCCTTAGATGTTCTGGGCCGCACGCGCGCTACACTGATGCATTCAACGAGCCTATCCTTGGCCGAGAGGCCCGGGTAATCTTTGAAACTGCATCGTGATGGGGATAGATTATTGCAATTATTAGTCTTCAACGAGGAATGCCTAGTAAGCGCGAGTCATCAGCTCGCGTTGATTACGTCCCTGCCCTTTGTACACACCGCCCGTCGCTCCTACCGATTGGGTGTGCTGGTGAAGCGTTCGGATTGAGAGCGGTCGGGAGTCTCTCCCGCCGCTCCCGAGAAGTTCGTTAAACCCTCCCACCTAGAGCTTAGCCCGGGTGGACCTGGCAGTCTCAGCTGGGTCTGCCGAAGAATAGAGGCTTGAGCACGGACCCGATTACGCCACCAACTGGGTGGGCAGTTCATTAGTTGGTGCTTGGGACCGTGCTGGGGGCCCGCAGGAAGCAACGGCTTGCCGTTGCCCTCACTATTAATATGATTACAGGTGCCGCTCAAATGGACGGTGCTATTTTAGTTGTTTCTGGTGCGGATGGTCCTATGCCTCAAACAACAGAACATGTATTATTAGCTAAACAAGTTGGTGTTCCGGCTATCGTTGTATTTTTAAATAAAGCAGATCAGGTTGATGATCCAGAATTATTAGAATTAGTAGAATTAGAAGTTCGTGATATTTTAGACAAATACGGTTTTGCTAGTGATGAAGTTCAAATTTTATCTGGTTCTGCTCTTTTAGCTTTAGAAGCTTTAGTTGAAAATCCAAATATCAAACCAGGTGATAGTGAATGGGTTGATAAAATTTACAATTTAATGGCAACAGTTGATGAGCACATTCCTACTCCAAAACGTGAAATGGATAAACCATTTTTATTAGCTGTAGAAGATGTATTCAGTATTACAGGTCGTGGTACAGTAGCTACTGGTCGTGTTGAACGTGGTACACTAAAAATTAATGAAACAGTAGAAATTATTGGATTAAGAGATACAAAAACAACGACAGTTACTGCGATTGAAATGTTCCAAAAAACATTAGATGAAACAATTGCTGGTGATAATGTTGGTATTTTATTACGTGGTGTTCAAAAAAAAGATATTGAACGTGGTATGGTTATTGCAAAACCAGGAACAATTCTGCCACATACTTTATTTGAAGGTCAAGTTTATGTTTTAACAGCAGAAGAGGGTGGGCGTAAAAGTGGCTTTTTTAAAGGTTATCAACCACAGTTTTATGTTCGTACAACAGATGTAACTGGAAAAATTCTAGATTTCAGTTATATTAAACAACGTAATCCATCTGAACTTTCTACAATGCATTCTAACCCGATGGTATGCCCAGGTGATTATGTA
>HB201601
GGCTCATTAAATCAGTTGTAGTTTATTTGATGATCCTTTCTTACTCGGATAACTGTAGTAATTCTACAGCTAATACGTGCTTAAGTCCCAACTTCTGGAAGGGACGTGGTTATAAGACGTAAGGCCAACCGGGCTCTGCCCGATCTGAGGTGAACCATTATAAGTCCACGAATCGCATAGCCTTGTGCTGGCGATGTTTCATTCAAACTTCTGCCCTATCAACTTTCGACGGTAGGATAGAGGCCTACCATGGTGGTGACGGGTGACGGAGGATTAGGGTTCGGTTCCGGAGAGGGAGCCTGAGAAATGGCTACCACATCCAAGGAAGGCAGCAGGCGCGCAAATTACCCAATCCTGACACAGGGAGGTAGTGACAATAAATAACAATACCGGGCATTAAATGTCTGGTAATTGGAATGATAACGATCTAAACCCACTATAGAGTATCCATTGGAGGGCAAGTCTGGTGCCAGCAGCCGCGGTAATTCCAGCTCCAATAGCGTATATTTAAGTTGTTGCAGTTAAAAAGCTCGTAGTTGGATTTCGGGTGGCTTTCTGCGGTCCGCCTTCGGGTGTGCACTGCTGTCGGCCACCTTTCTGTCGGGGACGGGCTCCTGGGCTTCACTGTCCGGGACTCGGAGTCGGCGAGGTTACTTTGAGTAAATTAGAGTGTTCAAAGCAAGCCTGAGCTCTGAATACATTAGCATGGAATAACACGATAGGACTCTGGCCTATCTTGTTGGTCTGTAGGACCGGAGTAATGATTAAGAGGGACAGTCGGGGGCATTCGTATTTCATTGTCAGAGGTGAAATTCTTGGATTTATGAAAGACGAACTTCTGCGAAAGCATTTGCCAAGTATGTCTTCATTAATCAAGAACGAAAGTTGGGGGCTCGAAGACGATTAGATACCGTCGTAGTCTCAACCATAAACGATGCCGACTAGGGATCGGTGGGAGTTTTTTCGATGACTCCGTGGGCACCTTATGAGAAATCAAAGTCTTTGGGTTCCGGGGGGAGTATGGTCGCAAGGCTGAAACTTAAAGGAATTGACGGAAGGGCACCACCAGGCGTGGAGCCTGCGGCTTAATTTGACTCAACACGGGAAAACTTACCAGGTCCAGACATAGTGAGGATTGACAGATTGAGAGCTCTTTCTTGATTCTATGGGTGGTGGTGCATGGCCGTTCTTAGTTGGTGGGTTGCCTTGTCAGGTTGATTCCGGTAACGAACGAGACCTCAGCCTGCTAAATAGTCACTGCCGCTTCTTGCGGCAGGCCGACTTCTTAGAGGGACTATTGTCGTTTAGGCAATGGAAGTATGAGGCAATAACAGGTCTGTGATGCCCTTAGATGTTCTGGGCCGCACGCGCGCTACACTGATGCATTCAACGAGCCTATCCTTGGCCGAGAGGCCCGGGTAATCTTTGAAACTGCATCGTGATGGGGATAGATTATTGCAATTATTAGTCTTCAACGAGGAATGCCTAGTAAGCGCGAGTCATCAGCTCGCGTTGATTACGTCCCTGCCCTTTGTACACACCGCCCGTCGCTCCTACCGATTGGGTGTGCTGGTGAAGCGTTCGGATTGAGAGCGGTCGGGAGTCTCTCCCGCCGCTCCCGAGAAGTTCGTTAAACCCTCCCACCTAGAGCATAGCCCGGGTGGACCTGGCAGTCTCAGCTGGGTCTGCTGAAGTACAGAGGCTTGAGCATGGACCCGTTTACGGCAACAACTGGGTGGGCAGCTCACTAGTTGATGCTTGGGACTGTGCTGGAGGCCCGCAGGAAGCAACGGCTTGCCGTTGACTTCAAAATTAATATGATTACAGGTGCCGCTCAAATGGACGGTGCTATTTTAGTTGTTTCTGGTGCGGATGGTCCTATGCCTCAAACAACAGAACATGTATTATTAGCTAAACAAGTTGGTGTTCCGGCTATCGTTGTATTTTTAAATAAAGCAGATCAGGTTGATGATCCAGAATTATTAGAATTAGTAGAATTAGAAGTTCGTGATATTTTAGACAAATACGGTTTTGCTAGTGATGAAGTTCAAATTTTATCTGGTTCTGCTCTTTTAGCTTTAGAAGCTTTAGTTGAAAATCCAAATATCAAACCAGGTGATAGTGAATGGGTTGATAAAATTTACAATTTAATGGCAACAGTTGATGAGCACATTCCTACTCCAAAACGTGAAATGGATAAACCATTTTTATTAGCTGTAGAAGATGTATTCAGTATTACAGGTCGTGGTACAGTAGCTACTGGTCGTGTTGAACGTGGTACACTAAAAATTAATGAAACAGTAGAAATTATTGGATTAAGAGATACAAAAACAACGACAGTTACTGCGATTGAAATGTTCCAAAAAACATTAGATGAAACAATTGCTGGTGATAATGTTGGTATTTTATTACGTGGTGTTCAAAAAAAAGATATTGAACGTGGTATGGTTATTGCAAAACCAGGAACAATTCTGCCACATACTTTATTTGAAGGTCAAGTTTATGTTTTAACAGCAGAAGAGGGTGGGCGTAAAAGTGGCTTTTTTAAAGGTTATCAACCACAGTTTTATGTTCGTACAACAGATGTAACTGGAAAAATTCTAGATTTCAGTTATATTAAACAACGTAATCCATCTGAACTTTCTACAATGCATTCTAACCCGATGGTATGCCCAGGTGATTATGTA
>HB201600
GGCTCATTAAATCAGTTGTAGTTTATTTGATGATCCTTTCTTACTCGGATAACTGTAGTAATTCTACAGCTAATACGTGCTTAAGTCCCAACTTCTGGAAGGGACGTGGTTATAAGACGTAAGGCCAACCGGGCTCTGCCCGATCTGAGGTGAACCATTATAAGTCCACGAATCGCATAGCCTCGTGCTGGCGATGTTTCATTCAAACTTCTGCCCTATCAACTTTCGACGGTAGGATAGAGGCCTACCATGGTGGTGACGGGTGACGGAGGATTAGGGTTCGGTTCCGGAGAGGGAGCCTGAGAAACGGCTACCACATCCAAGGAAGGCAGCAGGCGCGCAAATTACCCAATCCTGACACAGGGAGGTAGTGACAATAAATAACAATACCGGGCATTTAATGTCTGGTAATTGGAATGAGTACAATCTAAACCCATTAACGAGTACCAATTGGAGGGCAAGTCTGGTGCCAGCAGCCGCGGTAATTCCAGCTCCAATAGCGTATATTTAAGTTGTTGCAGTTAAAAAGCTCGTAGTTGGATTTCGGGTGGCTCTCTGCGGTCCGCCTTCGGGTGTGTACTGCTGTCGGCCACCTTTCTGTCGGGGACGGGCTCCTGGGCTTAACTGTCCGGGACTCGGAGTCGGCGAGGTTACTTTGAGTAAATTAGAGTGTTCAAAGCAAGCCTGAGCTCTGAATACATTAGCATGGAATAACGCGATAGGACTCTGGCCTATCTTGTTGGTCTGTAGGACCGGAGTAATGATTAAGAGGGACAGTCGGGGGCATTCGTATTTCATTGTCAGAGGTGAAATTCTTGGATTTATGAAAGACGAACTTCTGCGAAAGCATTTGCCAAGTATGTCTTCATTAATCAAGAACGAAAGTTGGGGGCTCGAAGACGATTAGATACCGTCGTAGTCTCAACCATAAACGATGCCGACTAGGGATCGGTGGGAGTTTTTTTGATGACTCCGTGGGCACCTTATGAGAAATCAAAGTCTTTGGGTTCCGGGGGGAGTATGGTCGCAAGGCTGAAACTTAAAGGAATTGACGGAAGGGCACCACCAGGCGTGGAGCCTGCGGCTTAATTTGACTCAACACGGGAAAACTTACCAGGTCCAGACATAGTGAGGATTGACAGATTGAGAGCTCTTTCTTGATTCTATGGGTGGTGGTGCATGGCCGTTCTTAGTTGGTGGGTTGCCTTGTCAGGTTGATTCCGGTAACGAACGAGACCTCAGCCTGCTAAATAGTCACTGCCGCTTTCTGCGGCTGGCAGACTTCTTAGAGGGACTATTGTCGTTTAGGCAATGGAAGTATGAGGCAATAACAGGTCTGTGATGCCCTTAGATGTTCTGGGCCGCACGCGCGCTACACTGATGCATTCAACGAGCCTATCCTTGGCCGAGAGGCCCGGGTAATCTTTGAAACTGCATCGTGATGGGGATAGATTATTGCAATTATTAGTCTTCAACGAGGAATGCCTAGTAAGCGCGAGTCATCAGCTCGCGTTGATTACGTCCCTGCCCTTTGTACACACCGCCCGTCGCTCCTACCGATTGGGTGTGCTGGTGAAGTGTTCGGATTGAGGACGGTCGGGAGTCTCTCCCACCGTCCCCGAGAAGTTCATTAAACCCTCCCACCTAGAGCATAGCTCGGGTGGATCTGGCAGTCTCAGCTGGGTCTGCTGAAGTATAGAGGCTTGAGCATGGACCCGTTTACGGCAACAACTGGGTGGGCAGCTCACTAGTTGGTGCTTGGGACCGTGTTGGGGGCCCGCAGGAAACAACGGCTTGCCGTTGACTTTCACATTAACATGATTACAGGAGCTGCACAAATGGATGGTGCTATTTTAGTAGTTTCGGGTGCGGATGGTCCTATGCCTCAAACAACAGAACACGTACTATTAGCTAAACAGGTAGGTGTACCAGCTATTGTTGTATTCTTAAATAAATCGGATCAAGTTGATGACCCAGAATTATTAGAACTAGTTGAATTAGAGGTTCGTGATATTTTAGATAAATATGGATTTGCAAGCGATGAGATTCCAGTTTTATCAGGTTCAGCTCTTTTAGCTTTAGAAGCATTAGTTGAAAATCCTACTACTAAAAAAGGTGATAACGAGTGGGTTGATAAAATTTACAAACTAATGGAAACAGTTGATGAATTCATTCCAACTCCAGCACGTGAAATGGATAAACCTTTCTTATTAGCTGTTGAAGACGTATTTAGTATTACTGGTCGTGGTACAGTAGCAACAGGTCGTGTTGAAAGAGGATCATTAACAGTTGGTGAATCTGTTGAAATTATTGGTTTAAAAGATACAAAAACAGTAACAGTTACTGGTCTTGAAATGTTCCAAAAAACTTTAGATGAAACAATTGCAGGTGATAATGTTGGTATTTTATTACGAGGTGTTCAAAAAAAAGATATTGAACGCGGAATGGTTCTTGCAAAACCAGGTACGATTAAACCACATACTGAATTTGAAGGTCAAGTTTATGTTTTAACAGCTGAAGAAGGGGGGCGTAAAAGTGGTTTCTTTAAAGGTTATCAACCTCAATTCTATGTTCGTACAACAGATGTTACTGGAAGAATTTTAGACTTTAGTTATATTAAACAACGTAATCCATCTGAACTTTCTACAATGCATTCTAACCCTATGGTTTGTCCTGGTGATTATGTA
>TB201650
GGCTCATTAAATCAGTTGTAGTTTATTTGATGATCCTTTCTTACTCGGATAACTGTAGTAATTCTACAGCTAATACGTGCTTAAGTCCCAACTTCTGGAAGGGACGTGGTTATAAGACGTAAGGCCAACCGGGCTCTGCCCGATCTGAGGTGAACCATTATAAGTCCACGAATCGCATAGCCTCGTGCTGGCGATGTTTCATTCAAACTTCTGCCCTATCAACTTTCCACGGTAGGATAGAGGCCTACCATGGTGGTGACGGGTGACGGAGGATTAGGGTTCGGTTCCGGAGAGGGAGCCTGAGAAACGGCTACCACATCCAAGGAAGGCAGCAGGCGCGCAAATTACCCAATCCTGACACAGGGAGGTAGTGACAATAAATAACAATACCGGGCATTTAATGTCTGGTAATTGGAATGAGTACAATCTAAACCCATTAACGAGTACCAATTGGAGGGCAAGTCTGGTGCCAGCAGCCGCGGTAATTCCAGCTCCAATAGCGTATATTTAAGTTGTTGCAGTTAAAAAGCTCGTAGTTGGATTTCGGGTGGCTCTCTGCGGTCCGCCTTCGGGTGTGTACTGCTGTCGGCCACCTTTCTGTCGGGGACGGGCTCCTGGGCTTAACTGTCCGGGACTCGGAGTCGGCGAGGTTACTTTGAGTAAATTAGAGTGTTCAAAGCAAGCCTGAGCTCTGAATACATTAGCATGGAATAACGCGATAGGACTCTGGCCTATCTTGTTGGTCTGTAGGACCGGAGTAATGATTAAGAGGGACAGTCGGGGGCATTCGTATTTCATTGTCAGAGGTGAAATTCTTGGATTTATGAAAGACGAACTTCTGCGAAAGCATTTGCCAAGTATGTCTTCATTAATCAAGAACGAAAGTTGGGGGCTCGAAGACGATTAGATACCGTCGTAGTCTCAACCATAAACGATGCCGACTAGGGATCGGTGGGAGTTTTTTTGATGACTCCGTGGGCACCTTATGAGAAATCAAAGTCTTTGGGTTCCGGGGGGAGTATGGTCGCAAGGCTGAAACTTAAAGGAATTGACGGAAGGGCACCACCAGGCGTGGAGCCTGCGGCTTAATTTGACTCAACACGGGAAAACTTACCAGGTCCAGACATAGTGAGGATTGACAGATTGAGAGCTCTTTCTTGATTCTATGGGTGGTGGTGCATGGCCGTTCTTAGTTGGTGGGTTGCCTTGTCAGGTTGATTCCGGTAACGAACGAGACCTCAGCCTGCTAAATAGTCACTGCCGCTTCTTGCGGCTGGCAGACTTCTTAGAGGGACTATTGTCGTTTAGGCAATGGAAGTATGAGGCAATAACAGGTCTGTGATGCCCTTAGATGTTCTGGGCCGCACGCGCGCTACACTGATGCATTCAACGAGCCTATCCTTGGCCGAGAGGCCCGGGTAATCTTTGAAACTGCATCGTGATGGGGATAGATTATTGCAATTATTAGTCTTCAACGAGGAATGCCTAGTAAGCGCGAGTCATCAGCTCGCGTTGATTACGTCCCTGCCCTTTGTACACACCGCCCGTCGCTCCTACCGATTGGGTGTGCTGGTGAAGTGTTCGGATTGAGGACGGTCGGGAGTCTCTCCCACCGTCCCCGAGAAGTTCATTAAACCCTCCCACCTAGAGCATAGCTCGGGTGGATCTGGCAGTCTCAGCTGGGTCTGCTGAAGTATAGAGGCTTGAGCATGGACCCGTTTACGGCAACAACTGGGTGGGCAGCTCACTAGTTGGTGCTTGGGACCGTGCTGGGGGCCCGCAGGAAACAACGGCTTGCCGTTGACTTTCACATTAACATGATTACAGGAGCTGCACAAATGGATGGTGCTATTTTAGTAGTTTCGGGTGCGGATGGTCCTATGCCTCAAACAACAGAACACGTACTTTTAGCAAAACAGGTAGGTGTACCAGCTATTGTTGTATTCTTAAATAAATCGGATCAAGTTGATGACCCAGAATTATTAGAACTAGTTGAATTAGAGGTTCGTGATATTTTAGATAAATATGGATTTGCAAGCGATGAGATTCCAGTTTTATCAGGTTCAGCTCTTTTAGCTCTAGAAGCATTAGTTGAGAATCCTACGACTAAAAAAGGTGATAATGAGTGGGTTGACAAAATTTACAAACTAATGGAAACAGTTGATGAGTTTATTCCAACTCCAGCACGTGAAATGGATAAACCTTTCTTATTAGCTGTTGAAGACGTATTTAGTATTACTGGTCGTGGTACAGTAGCAACAGGTCGTGTTGAAAGAGGATCATTAACAGTTGGTGAATCTGTTGAAATTATTGGTTTAAAAGATACAAAAACAGTAACAGTTACTGGTCTTGAAATGTTCCAAAAAACTTTAGATGAAACAATTGCAGGTGATAATGTTGGTATTTTATTACGTGGTGTTCAAAAAAAAGATATTGAACGCGGAATGGTTCTTGCAAAACCGGGTACTATTAAACCACATACTGAATTTGAAGGTCAAGTTTATGTTTTAACAGCTGAAGAAGGCGGTCGTAAAAGTGGTTTCTTTAAAGGGTACCAACCTCAATTCTATGTTCGTACAACAGATGTTACTGGAAGAATTTTAGACTTTAGTTATATTAAACAACGTAATCCATCTGAACTTTCTACAATGCATTCTAACCCTATGGTTTGTCCTGGTGATTATGTA
>HB201735
GGCTCATTAAATCAGTTGTAGTTTATTTGATGATCCTTTCTTACTCGGATAACTGTAGTAATTCTACAGCTAATACGTGCTTAAGTCCCAACTTCTGGAAGGGACGTGGTTATAAGACGTAAGGCCAACCGGGCTCTGCCCGATCTGAGGTGAACCATTATAAGTCCACGAATCGCATAGCCTCGCGCTGGCGATGTTTCATTCAAACTTCTGCCCTATCAACTTTCGACGGTAGGATAGAGGCCTACCATGGTGGTGACGGGTGACGGAGGATTAGGGTTCGGTTCCGGAGAGGGAGCCTGAGAAACGGCTACCACATCCAAGGAAGGCAGCAGGCGCGCAAATTACCCAATCCTGACACAGGGAGGTAGTGACAATAAATAACAATACCGGGCATTTAATGTCTGGTAATTGGAATGAGTACAATCTAAACCCATTAACGAGTACCAATTGGAGGGCAAGTCTGGTGCCAGCAGCCGCGGTAATTCCAGCTCCAATAGCGTATATTTAAGTTGTTGCAGTTAAAAAGCTCGTAGTTGGATTTCGGGTGGCTCTCTGCGGTCCGCCTTCGGGTGTGTACTGCTGTCGGCCACCTTTCTGTCGGGGACGGGCTCCTGGGCTTAATTGTCCGGGACTCGGAGTCGGCGAGGTTACTTTGAGTAAATTAGAGTGTTCAAAGCAAGCCTGAGCTCTGAATACATTAGCATGGAATAACGCGATAGGACTCTGGCCTATCTTGTTGGTCTGTAGGACCGGAGTAATGATTAAGAGGGACAGTCGGGGGCATTCATATTTCATTGTCAGAGGTGAAATTCTTGGATTTATGAAAGATGAACTTCTGCGAAAGCATTTGCCAAGTATGTCTTCATTAATCAAGAACGAAAGTTGGGGGCTCGAAGACGATTAGATACCGTCGTAGTCTCAACCATAAACGATGCCGACTAGGGATCGGTGGGAGTTTTTTTGATGACTCCGTGGGCACCTTATGAGAAATCAAAGTCTTTGGGTTCCGGGGGGAGTATGGTCGCAAGGCTGAAACTTAAAGGAATTGACGGAAGGGCACCACCAGGCGTGGAGCCTGCGGCTTAATTTGACTCAACACGGGAAAACTTACCAGGTCCAGACATAGTGAGGATTGACAGATTGAGAGCTCTTTCTTGATTCTATGGGTGGTGGTGCATGGCCGTTCTTAGTTGGTGGGTTGCCTTGTCAGGTTGATTCCGGTAACGAACGAGACCTCAGCCTGCTAAATAGTCACTGTCGCTTCTTGCGGCAGGCAGACTTCTTAGAGGGACTATTGTCGTTTAGGCAATGGAAGTATGAGGCAATAACAGGTCTGTGATGCCCTTAGATGTTCTGGGCCGCACGCGCGCTACACTGATGCATTCAACGAGCCTATCCTTGGCCGAGAGGCCCGGGTAATCTTTGAAACTGCATCGTGATGGGGATAGATTATTGCAATTATTAGTCTTCAACGAGGAATGCCTAGTAAGCGCGAGTCATCAGCTCGCGTTGATTACGTCCCTGCCCTTTGTACACACCGCCCGTCGCTCCTACCGATTGGGTGTGCTGGTGAAGTGTTCGGATTGAGGACGGTCGGGAGTCTCTCCCACCGTCCCCGAGAAGTTCATTAAACCCTCCCACCTAGAGCATAGCTCGGGTGGATCTGGCAGTCTCAACTGGGTCTGCTGAAGAACAGAGGCTTGAGCATGGACCCGTTTACGGCAACAACTGGGTGGGCAGCTCACTAGTTGGTGCTTGGGACCGTGCTGGAGGCCCGCAGGAAGCAACGGCTTGCCGTTG--CTTCACATTAATATGATTACAGGAGCAGCACAAATGGATGGTGCAATTTTAGTAGTTTCTGGCGCGGATGGTCCCATGCCTCAAACAACAGAACATGTTCTATTAGCAAAACAGGTTGGTGTACCAGCTATTGTTGTATTTTTAAATAAATCGGATCAAGTTGATGATCCAGAGTTATTAGAATTAGTTGAATTAGAAGTTCGTGATATTTTAGATAAATATGGATTTGCAAGCGATGACATTCCAGTTTTATCAGGTTCAGCTCTTTTAGCTTTAGAAGCATTAGTTGAGAATCCAAGTACTAAAAAAGGTGAAAACGAGTGGGTTGACAAAATTTATAATTTAATGGAAACAGTCGATCAATGTATTCCTACTCCAGAACGCGAAATGGATAAACCTTTCTTATTAGCTGTTGAAGATGTATTTAGTATTACGGGTCGTGGTACTGTAGCAACAGGTCGTGTTGAAAGAGGATCATTAACAGTTGGTGAGTCTGTTGAAATTATTGGTCTAAAAGATACAAAAACAGTTACAGTTACTGGTCTTGAAATGTTCCAAAAAACTTTAGATGAAACAATTGCAGGTGATAATGTTGGTATTTTATTACGTGGAGTTCAAAAAAAAGATATTGAACGAGGAATGGTTCTTGCAAAACCAGGGTCTATTGAACCACATACTGAATTTGAAGGTCAAGTTTATGTTTTAACAGCCGAAGAAGGGGGTCGTAAAAGTGGTTTCTTTAAAGGTTATCAACCTCAATTCTATGTACGTACAACAGATGTTACTGGAAAAATTTTAGACTTTAGTTACATTAAACAACGTAATCCGTCTGAACTTTCTACAATGCATTCTAACCCTATGGTTTGCCCTGGTGATTACGTA
>HB201730
GGCTCATTAAATCAGTTGTAGTTTATTTGATGATCCTTTCTTACTCGGATAACTGTAGTAATTCTACAGCTAATACGTGCTTAAGTCCCAACTTCTGGAAGGGACGTGGTTATAAGACGTAAGGCCAACCGGGCTCTGCCCGATCTGAGGTGAACCATTATAAGTCCACGAATCGCATAGCCTCGCGCTGGCGATGTTTCATTCAAACTTCTGCCCTATCAACTTTCGACGGTAGGATAGAGGCCTACCATGGTGGTGACGGGTGACGGAGGATTAGGGTTCGGTTCCGGAGAGGGAGCCTGAGAAACGGCTACCACATCCAAGGAAGGCAGCAGGCGCGCAAATTACCCAATCCTGACACAGGGAGGTAGTGACAATAAATAACAATACCGGGCATTCAATGTCTGGTAATTGGAATGAGTACAATCTAAACCCATTAACGAGTACCAATTGGAGGGCAAGTCTGGTGCCAGCAGCCGCGGTAATTCCAGCTCCAATAGCGTATATTTAAGTTGTTGCAGTTAAAAAGCTCGTAGTTGGATTTCGGGTGGCTCTCTGCGGTCCGCCTTCGGGTGTGCACTGCTGTCGGCCACCTTTCTGTCGGGGACGGGCTCCTGGGCTTCACTGTCCGGGACTCGGAGTCGGCGAGGTTACTTTGAGTAAATTAGAGTGTTCAAAGCAAGCCTGAGCTCTGAATACATTAGCATGGAATAACGCGATAGGACTCTGGCCTATCTTGTTGGTCTGTAGGACCGGAGTAATGATTAAGAGGGACAGTCGGGGGCATTCATATTTCATTGTCAGAGGTGAAATTCTTGGATTTATGAAAGATGAACTTCTGCGAAAGCATTTGCCAAGTATGTCTTCATTAATCAAGAACGAAAGTTGGGGGCTCGAAGACGATTAGATACCGTCGTAGTCTCAACCATAAACGATGCCGACTAGGGATCGGTGGGAGTTTTTTTGATGACTCCGTGGGCACCTTATGAGAAATCAAAGTCTTTGGGTTCCGGGGGGAGTATGGTCGCAAGGCTGAAACTTAAAGGAATTGACGGAAGGGCACCACCAGGCGTGGAGCCTGCGGCTTAATTTGACTCAACACGGGAAAACTTACCAGGTCCAGACATAGTGAGGATTGACAGATTGAGAGCTCTTTCTTGATTCTATGGGTGGTGGTGCATGGCCGTTCTTAGTTGGTGGGTTGCCTTGTCAGGTTGATTCCGGTAACGAACGAGACCTCAGCCTGCTAAATAGTCACTGCCGCTTCTTGCGGTTGGCAGACTTCTTAGAGGGACTATTGTCGTTTAGGCAATGGAAGTATGAGGCAATAACAGGTCTGTGATGCCCTTAGATGTTCTGGGCCGCACGCGCGCTACACTGATGCATTCAACGAGCCTATCCTTGACCGAGAGGTCCGGGTAATCTTTGAAACTGCATCGTGATGGGGATAGATTATTGCAATTATTAGTCTTCAACGAGGAATGCCTAGTAAGCGCGAGTCATCAGCTCGCGTTGATTACGTCCCTGCCCTTTGTACACACCGCCCGTCGCTCCTACCGATTGGGTGTGCTGGTGAAGTGTTCGGATTGAGGACGGTCGGGAGTCTCTCCCACCGTCCCCGAGAAGTTCATTAAACCCTCCCACCTAGAGCATAACTCGGGTGGACCTGGCAGTCTCAGCTGGGTCTGCTGAAGAATAGAGGCTTGAGCATGGACCCGTTTACGGCAACAACTGGGTGGGCAGCTCACTAGTTGGTGCTTGGGACCGTGCTGGGGGCCCGCAGGAAGCGACGGCTCGTCGTCGAACTCACTATTAACATGATTACAGGAGCTGCACAAATGGATGGTGCAATTTTAGTAGTTTCTGGTGCTGATGGTCCTATGCCTCAAACAACAGAACACGTATTATTAGCAAAACAAGTTGGTGTACCAGCTATTGTTGTATTCTTAAATAAATCGGATCAAGTTGATGACCCAGAGTTATTAGAATTAGTTGAGTTAGAAGTTCGTGATATTTTAGATAAATATGGATTTGCAAGCGATGAGATTCCAGTTTTATCAGGTTCAGCTCTTTTAGCGTTAGAAGCATTAGTTGAGAATCCTAATACTAAAAAAGGTGAAAATGAGTGGGTTGACAAAATTTACAAATTAATGGAAACAGTTGATGAATTCATCCCAACTCCAGCACGTGAAATGGATAAACCTTTCTTATTAGCTGTTGAAGATGTATTTAGTATTACTGGTCGTGGTACAGTAGCAACAGGTCGTGTTGAAAGAGGCTCATTAACAGTTGGTGAATCTGTTGAAATTATTGGTTTAAAAGACACAAAAACAGTAACAGTTACTGGGATCGAAATGTTCCAAAAAACTTTAGATGAAACAATTGCAGGTGATAACGTTGGTATTTTATTACGTGGAGTTCAAAAAAAAGATATTGAACGAGGAATGGTTCTTGCAAAACCAGGGACTATTAAACCACATACTGAATTTGAAGGTCAAGTTTATGTTTTAACAGCTGAAGAAGGTGGTCGTAAAAGTGGTTTCTTTAAAGGTTATCAACCTCAATTCTATGTACGTACAACAGATGTTACTGGAAAAATTTTAGACTTTAGTTACATTAAACAACGTAATCCATCTGAACTTTCTACAATGCATTCTAATCCGATGGTTTGTCCTGGTGATTATGTA
>TB201638
GGCTCATTAAATCAGTTGTAGTTTATTTGATGATCCTTTCTTACTCGGATAACTGTAGTAATTCTACAGCTAATACGTGCTTAAGTCCCAACTTCTGGAAGGGACGTGGTTATAAGACGTAAGGCCAACCGGGCTCTGCCCGATCTGAGGTGAACCATTATAAGTCCACGAATCGCATAGCCTCGTGCTGGCGATGTTTCATTCAAACTTCTGCCCTATCAACTTTCGACGGTAGGATAGAGGCCTACCATGGTGGTGACGGGTGACGGAGGATTAGGGTTCGGTTCCGGAGAGGGAGCCTGAGAAACGGCTACCACATCCAAGGAAGGCAGCAGGCGCGCAAATTACCCAATCCTGACACAGGGAGGTAGTGACAATAAATAACAATACCGGGCATTTAATGTCTGGTAATTGGAATGAGTACAATCTAAACCCATTAACGAGTACCAATTGGAGGGCAAGTCTGGTGCCAGCAGCCGCGGTAATTCCAGCTCCAATAGCGTATATTTAAGTTGTTGCAGTTAAAAAGCTCGTAGTTGGATTTCGGGTGGCTCTCTGCGGTCCGCCTTCGGGTGTGTACTGCTGTCGGCCACCTTTCTGTCGGGGACGGGCTCCTGGGCTTAACTGTCCGGGACTCGGAGTCGGCGAGGTTACTTTGAGTAAATTAGAGTGTTCAAAGCAAGCCTGAGCTCTGAATACATTAGCATGGAATAACGCGATAGGACTCTGGCCTATCTTGTTGGTCTGTAGGACCGGAGTAATGATTAAGAGGGACAGTCGGGGGCATTCGTATTTCATTGTCAGAGGTGAAATTCTTGGATTTATGAAAGACGAACTTCTGCGAAAGCATTTGCCAAGTATGTCTTCATTAATCAAGAACGAAAGTTGGGGGCTCGAAGACGATTAGATACCGTCGTAGTCTCAACCATAAACGATGCCGACTAGGGATCGGTGGGAGTTTTTTTGATGACTCCGTGGGCACCTTATGAGAAATCAAAGTCTTTGGGTTCCGGGGGGAGTATGGTCGCAAGGCTGAAACTTAAAGGAATTGACGGAAGGGCACCACCAGGCGTGGAGCCTGCGGCTTAATTTGACTCAACACGGGAAAACTTACCAGGTCCAGACATAGTGAGGATTGACAGATTGAGAGCTCTTTCTTGATTCTATGGGTGGTGGTGCATGGCCGTTCTTAGTTGGTGGGTTGCCTTGTCAGGTTGATTCCGGTAACGAACGAGACCTCAGCCTGCTAAATAGTCACTGCCGCTTCTTGCGGCTGGCAGACTTCTTAGAGGGACTATTGTCGTTTAGGCAATGGAAGTATGAGGCAATAACAGGTCTGTGATGCCCTTAGATGTTCTGGGCCGCACGCGCGCTACACTGATGCATTCAACGAGCCTATCCTTGGCCGAGAGGCCCGGGTAATCTTTGAAACTGCATCGTGATGGGGATAGATTATTGCAATTATTAGTCTTCAACGAGGAATGCCTAGTAAGCGCGAGTCATCAGCTCGCGTTGATTACGTCCCTGCCCTTTGTACACACCGCCCGTCGCTCCTACCGATTGGGTGTGCTGGTGAAGTGTTCGGATTGAGGACGGTCGGGAGTCTCTCCCACCGTCCCCGAGAAGTTCATTAAACCCTCCCACCTAGAGCATAGCTCGGGTGGATCTGGCAGTCTCAGCTGGGTCTGCTGAAGTACAGAGGCTTGAGCATGGACCCGTTTACGGCAACAACTGGGTGGGCAGCTCACTAGTTGGTGCTTGGGACCGTGCTGGGGGCCCGCAGGAAACAACGGCTTGCCGTTGACTTTCACATTAATATGATTACAGGAGCTGCACAAATGGATGGTGCTATTTTAGTAGTTTCGGGTGCTGATGGTCCTATGCCTCAAACAACAGAACACGTACTTTTAGCAAAACAGGTAGGTGTACCAGCTATTGTTGTATTCTTAAATAAATCGGATCAAGTTGATGACCCAGAATTATTAGAACTAGTTGAATTAGAGGTTCGTGATATTTTAGATAAATATGGATTTGCAAGCGATGAGATTCCAGTTTTATCAGGTTCAGCTCTTTTAGCTCTAGAAGCATTAGTTGAGAATCCTACGACTAAAAAAGGTGATAATGAGTGGGTTGACAAAATTTACAAACTAATGGAAACAGTTGATGAGTTTATTCCAACTCCAGCACGTGAAATGGATAAACCTTTCTTATTAGCTGTTGAAGACGTATTTAGTATTACTGGTCGTGGTACAGTAGCAACAGGTCGTGTTGAAAGAGGATCATTAACAGTTGGTGAATCTGTTGAAATTATTGGTTTAAAAGATACAAAAACAGTAACAGTTACTGGTCTTGAAATGTTCCAAAAAACTTTAGATGAAACAATTGCAGGTGATAATGTTGGTATTTTATTACGTGGTGTTCAAAAAAAAGATATTGAACGCGGAATGGTTCTTGCAAAACCGGGTACTATTAAACCACATACTGAATTTGAAGGTCAAGTTTATGTTTTAACAGCTGAAGAAGGGGGTCGTAAAAGTGGTTTCTTTAAAGGGTACCAACCTCAATTCTATGTTCGTACAACAGATGTTACTGGAAGAATTTTAGATTTTAGTTATATTAAACAACGTAATCCATCTGAACTTTCTACAATGCATTCTAACCCTATGGTTTGTCCTGGTGATTATGTA
>HB201721
GGCTCATTAAATCAGTTGTAGTTTATTTGATGATCCTTTCTTACTCGGATAACTGTAGTAATTCTACAGCTAATACGTGCTTAAGTCCCAACTTCTGGAAGGGACGTGGTTATAAGACGTAAGGCCAACCGGGCTCTGCCCGATCTGAGGTGAACCATTATAAGTCCACGAATCGCATAGCCTCGTGCTGGCGATGTTTCATTCAAACTTCTGCCCTATCAACTTTCGACGGTAGGATAGAGGCCTACCATGGTGGTGACGGGTGACGGAGGATTAGGGTTCGGTTCCGGAGAGGGAGCCTGAGAAACGGCTACCACATCCAAGGAAGGCAGCAGGCGCGCAAATTACCCAATCCTGACACAGGGAGGTAGTGACAATAAATAACAATACCGGGCATTTAATGTCTGGTAATTGGAATGAGTACAATCTAAACCCATTAACGAGTACCAATTGGAGGGCAAGTCTGGTGCCAGCAGCCGCGGTAATTCCAGCTCCAATAGCGTATATTTAAGTTGTTGCAGTTAAAAAGCTCGTAGTTGGATTTCGGGTGGCTCTCTGCGGTCCGCCTTCGGGTGTGTACTGCTGTCGGCCACCTTTCTGTCGGGGACGGGCTCCTGGGCTTAACTGTCCGGGACTCGGAGTCGGCGAGGTTACTTTGAGTAAATTAGAGTGTTCAAAGCAAGCCTGAGCTCTGAATACATTAGCATGGAATAACGCGATAGGACTCTGGCCTATCTTGTTGGTCTGTAGGACCGGAGTAATGATTAAGAGGGACAGTCGGGGGCATTCGTATTTCATTGTCAGAGGTGAAATTCTTGGATTTATGAAAGACGAACTTCTGCGAAAGCATTTGCCAAGTATGTCTTCATTAATCAAGAACGAAAGTTGGGGGCTCGAAGACGATTAGATACCGTCGTAGTCTCAACCATAAACGATGCCGACTAGGGATCGGTGGGAGTTTTTTTGATGACTCCGTGGGCACCTTATGAGAAATCAAAGTCTTTGGGTTCCGGGGGGAGTATGGTCGCAAGGCTGAAACTTAAAGGAATTGACGGAAGGGCACCACCAGGCGTGGAGCCTGCGGCTTAATTTGACTCAACACGGGAAAACTTACCAGGTCCAGACATAGTGAGGATTGACAGATTGAGAGCTCTTTCTTGATTCTATGGGTGGTGGTGCATGGCCGTTCTTAGTTGGTGGGTTGCCTTGTCAGGTTGATTCCGGTAACGAACGAGACCTCAGCCTGCTAAATAGTCACTGCCGCTTCTTGCGGCTGGCAGACTTCTTAGAGGGACTATTGTCGTTTAGGCAATGGAAGTATGAGGCAATAACAGGTCTGTGATGCCCTTAGATGTTCTGGGCCGCACGCGCGCTACACTGATGCATTCAACGAGCCTATCCTTGGCCGAGAGGCCCGGGTAATCTTTGAAACTGCATCGTGATGGGGATAGATTATTGCAATTATTAGTCTTCAACGAGGAATGCCTAGTAAGCGCGAGTCATCAGCTCGCGTTGATTACGTCCCTGCCCTTTGTACACACCGCCCGTCGCTCCTACCGATTGGGTGTGCTGGTGAAGTGTTCGGATTGAGGACGGTCGGGAGTCTCTCCCACCGTCCCCGAGAAGTTCATTAAACCCTCCCACCTAGAGCATAGCTCGGGTGGATCTGGCAGTCTCAGCTGGGTCTGCTGAAGTACAGAGGCTTGAGCATGGACCCGTTTACGGCAACAACTGGGTGGGCAGCTCACTAGTTGGTGCTTGGGACCGTGCTGGGGGCCCGCAGGAAACAACGGCTTGCCGTTGACTTTCACATTAATATGATTACAGGAGCTGCACAAATGGATGGTGCTATTTTAGTAGTTTCGGGTGCTGATGGTCCTATGCCTCAAACAACAGAACACGTACTTTTAGCAAAACAGGTAGGTGTACCAGCTATTGTTGTATTCTTAAATAAATCGGATCAAGTTGATGACCCAGAATTATTAGAACTAGTTGAATTAGAGGTTCGTGATATTTTAGATAAATATGGATTTGCAAGCGATGAGATTCCAGTTTTATCAGGTTCAGCTCTTTTAGCTCTAGAAGCATTAGTTGAGAATCCTACGACTAAAAAAGGTGATAATGAGTGGGTTGACAAAATTTACAAACTAATGGAAACAGTTGATGAGTTTATTCCAACTCCAGCACGTGAAATGGATAAACCTTTCTTATTAGCTGTTGAAGACGTATTTAGTATTACTGGTCGTGGTACAGTAGCAACAGGTCGTGTTGAAAGAGGATCATTAACAGTTGGTGAATCTGTTGAAATTATTGGTTTAAAAGATACAAAAACAGTAACAGTTACTGGTCTTGAAATGTTCCAAAAAACTTTAGATGAAACAATTGCAGGTGATAATGTTGGTATTTTATTACGTGGTGTTCAAAAAAAAGATATTGAACGCGGAATGGTTCTTGCAAAACCGGGTACTATTAAACCACATACTGAATTTGAAGGTCAAGTTTATGTTTTAACAGCTGAAGAAGGGGGTCGTAAAAGTGGTTTCTTTAAAGGGTACCAACCTCAATTCTATGTTCGTACAACAGATGTTACTGGAAGAATTTTAGATTTTAGTTATATTAAACAACGTAATCCATCTGAACTTTCTACAATGCATTCTAACCCTATGGTTTGTCCTGGTGATTATGTA
>HB201509F
GGCTCATTAAATCAGTTGTAGTTTATTTGATGATCCTTTCTTACTCGGATAACTGTAGTAATTCTACAGCTAATACGTGCTTAAGTCCCAACTTCTGGAAGGGACGTGGTTATAAGACGTAAGGCCAACCGGGCTCTGCCCGATCTGAGGTGAACCATTATAAGTCCACGAATCGCATAGCCTCGCGCTGGCGATGTTTCATTCAAACTTCTGCCCTATCAACTTTCGACGGTAGGATAGAGGCCTACCATGGTGGTGACGGGTGACGGAGGATTAGGGTTCGGTTCCGGAGAGGGAGCCTGAGAAACGGCTACCACATCCAAGGAAGGCAGCAGGCGCGCAAATTACCCAATCCTGACACAGGGAGGTAGTGACAATAAATAACAATACCGGGCATTTAATGTCTGGTAATTGGAATGAGTACAATCTAAACCCATTAACGAGTACCAATTGGAGGGCAAGTCTGGTGCCAGCAGCCGCGGTAATTCCAGCTCCAATAGCGTATATTTAAGTTGTTGCAGTTAAAAAGCTCGTAGTTGGATTTCGGGTGGCTCTCTGCGGTCCGCCTTCGGGTGTGCACTGCTGTCGGCCACCTTTCTGTCGGGGACGGGCTCCTGGGCTTCACTGTCCGGGACTCGGAGTCGGCGAGGTTACTTTGAGTAAATTAGAGTGTTCAAAGCAAGCCTGAGCTCTGAATACATTAGCATGGAATAACGCGATAGGACTCTGGCCTATCTTGTTGGTCTGTAGGACCGGAGTAATGATTAAGAGGGACAGTCGGGGGCATTCATATTTCATTGTCAGAGGTGAAATTCTTGGATTTATGAAAGATGAACTTCTGCGAAAGCATTTGCCAAGTATGTCTTCATTAATCAAGAACGAAAGTTGGGGGCTCGAAGACGATTAGATACCGTCGTAGTCTCAACCATAAACGATGCCGACTAGGGATCGGTGGGAGTTTTTTTGATGACTCCGTGGGCACCTTATGAGAAATCAAAGTCTTTGGGTTCCGGGGGGAGTATGGTCGCAAGGCTGAAACTTAAAGGAATTGACGGAAGGGCACCACCAGGCGTGGAGCCTGCGGCTTAATTTGACTCAACACGGGAAAACTTACCAGGTCCAGACATAGTGAGGATTGACAGATTGAGAGCTCTTTCTTGATTCTATGGGTGGTGGTGCATGGCCGTTCTTAGTTGGTGGGTTGCCTTGTCAGGTTGATTCCGGTAACGAACGAGACCTCAGCCTGCTAAATAGTCACTGCCGCTTCTTGCGGCTGGCAGACTTCTTAGAGGGACTATTGTCGTTTAGGCAATGGAAGTATGAGGCAATAACAGGTCTGTGATGCCCTTAGATGTTCTGGGCCGCACGCGCGCTACACTGATGCATTCAACGAGCCTATCCTTGGCCGAGAGGCCCGGGTAATCTTTGAAACTGCATCGTGATGGGGATAGATTATTGCAATTATTAGTCTTCAACGAGGAATGCCTAGTAAGCGCGAGTCATCAGCTCGCGTTGATTACGTCCCTGCCCTTTGTACACACCGCCCGTCGCTCCTACCGATTGGGTGTGCTGGTGAAGTGTTCGGATTGAGGACGGTCGGGAGTCTCTCCCACCGTCCCCGAGAAGTTCATTAAACCCTCCCACCTAGAGCATAGCTCGGGTGGATCTGGCAGTCTCAGCTGGGTCTGCTGAAGAACAGAGGCTTGAGCATGGACCCGTTCACGGCAACAACTGGGTGGGCAGCTCACTAGTTGGTGCTTGGGACTGTGCTGGAGGCCCGTAGGAAGCGACGGCTTGCCGTCGACTTCAACATTAACATGATCACAGGAGCTGCTCAAATGGATGGTGCGATTTTAGTAGTTTCTGGTGCTGATGGTCCTATGCCTCAAACAACAGAACACGTATTATTAGCAAAACAGGTTGGTGTACCAGCTATTGTTGTATTCTTAAATAAATCGGATCAAGTTGATGACCCAGAGTTATTAGAACTAGTTGAGTTAGAAGTTCGTGATATTTTAGATAAATATGGATTCGCAAGCGATGAGATTCCAGTTTTATCAGGTTCAGCTCTTTTAGCTTTAGAAGCATTAGTTGAAAATCCTAGTACTAAAAAAGGTGAAAATGAGTGGGTTGACAAAATTTACAAACTAATGGAAACAGTGGATGAATTCATTCCAACTCCAGCACGTGAAATGGATAAACCTTTCTTATTAGCGGTTGAAGATGTATTTAGTATTACTGGTCGTGGTACAGTAGCAACAGGTCGTGTTGAAAGAGGATCATTAACAGTTGGTGAATCTGTTGAAATTATTGGTTTAAAAGACACAAAAACAGTAACAGTTACTGGGATCGAAATGTTCCAAAAAACTTTAGATGAAACAATTGCAGGTGATAATGTTGGTATTTTATTACGTGGAGTTCAAAAAAAAGATATTGAACGAGGAATGGTTCTTGCAAAACCAGGGACTATTAAACCGCATACTGAATTTGAAGGTCAAGTTTATGTTTTAACAGCTGAAGAAGGTGGTCGAAAAAGTGGTTTCTTTAAAGGTTATCAACCGCAATTTTATGTACGTACAACAGATGTTACTGGAAAAATTTTAGACTTTAGTTACATTAAGCAACGTAATCCATCTGAACTTTCTACAATGCATTCTAACCCGATGGTTTGTCCTGGTGATTATGTA
>AES201708
GGCTCATTAAATCAGTTGTAGTTTATTTGATGATCCTTTCTTACTCGGATAACTGTAGTAATTCTACAGCTAATACGTGCTTAAGTCCCAACTTCTGGAAGGGACGTGGTTATAAGACGTAAGGCCAACCGGGCTCTGCCCGATCTGAGGTGAACCATTATAAGTCCACGAATCGCATAGCCTCGCGCTGGCGATGTTTCATTCAAACTTCTGCCCTATCAACTTTCGACGGTAGGATAGAGGCCTACCATGGTGGTGACGGGTGACGGAGGATTAGGGTTCGGTTCCGGAGAGGGAGCCTGAGAAACGGCTACCACATCCAAGGAAGGCAGCAGGCGCGCAAATTACCCAATCCTGACACAGGGAGGTAGTGACAATAAATAACAATACCGGGCATTCAATGTCTGGTAATTGGAATGAGTACAATCTAAACCCATTAACGAGTACCAATTGGAGGGCAAGTCTGGTGCCAGCAGCCGCGGTAATTCCAGCTCCAATAGCGTATATTTAAGTTGTTGCAGTTAAAAAGCTCGTAGTTGGATTTCGGGTGGCTCTCTGCGGTCCGCCTTCGGGTGTGTACTGCTGTCGGCCACCTTTCTGTCGGGGACGGGCTCCTGGGCTTAATTGTCCGGGACTCGGAGTCGGCGAGGTTACTTTGAGTAAATTAGAGTGTTCAAAGCAAGCCTGAGCTCTGAATACATTAGCATGGAATAACACGATAGGACTCTGGCCTATCTTGTTGGTCTGTAGGACCGGAGTAATGATTAAGAGGGACAGTCGGGGGCTTCCGTATTTCATTGTCAGAGGTGAAATTCTTGGATTTATGAAAGACGAACATCTGCGAAAGCGCTAGCCAAGTATGTCTTCATTAATCAAGAACGAAAGTTGGGGGCTCGAAGACGATTAGATACCGTCGTAGTCTCAACCATAAACGATGCCGACTAGGGATCGGTGGGAGTTTTTTTGATGACTCCGTGGGCACCTTATGAGAAATCAAAGTCTTTGGGTTCCGGGGGGAGTATGGTCGCAAGGCTGAAACTTAAAGGAATTGACGGAAGGGCACCACCAGGCGTGGAGCCTGCGGCTTAATTTGACTCAACACGGGAAAACTTACCAGGTCCAGACATAGTGAGGATTGACAGATTGAGAGCTCTTTCTTGATTCTATGGGTGGTGGTGCATGGCCGTTCTTAGTTGGTGGGTTGCCTTGTCAGGTTGATTCCGGTAACGAACGAGACCTCAGCCTGCTAAATAGTCACTGCCGCTTCTTGCGGTTGGCAGACTTCTTAGAGGGACTATTGTCGTTTAGGCAATGGAAGTATGAGGCAATAACAGGTCTGTGATGCCCTTAGATGTTCTGGGCCGCACGCGCGCTACACTGATGCATTCAACGAGCCTATCCTTGGCCGAGAGGCCCGGGTAATCTTTGAAACTGCATCGTGATGGGGATAGATTATTGCAATTATTAGTCTTCAACGAGGAATGCCTAGTAAGCGCGAGTCATCAGCTCGCGTTGATTACGTCCCTGCCCTTTGTACACACCGCCCGTCGCTCCTACCGATTGGGTGTGCTGGTGAAGTGTTCGGATTGGGGACGATCGGGAGTCTCTCCCATCGCCCCCGAGAAGTTCATTAAACCCTCCCACCTAGAGCATAGGGCGGGTGGAGCTGGCAGTCTCAGCTGGGTCTGCTGAAGTCCAGAGGCTTGAGCATGGACCCGTTCACGGCAACAACTGGGTGGGCAGCTCACTAGTTGGTGCTTGGGACCGTGCTGGGGGCCAGCAGGAAGCGACCTTCCGAGGTCGCCCTTCACTTTAACATGATTACAGGAGCTGCACAAATGGATGGTGCAATTTTAGTGGTTTCTGGTGCTGATGGTCCAATGCCTCAAACAACAGAACACGTGCTATTAGCAAAGCAGGTAGGTGTTCCAGCTATTGTTGTATTCTTAAATAAATCGGATCAAGTTGATGACCCAGAGTTATTAGAACTAGTTGAGTTAGAAGTACGTGATATTTTAGATAAATATGGATTTGCAAGCGATGAAATTCCAGTTTTATCAGGGTCAGCTCTTTTAGCTTTAGAAGCATTAGTTGAAAATCCCAGTACTAAAAAAGGTGATAATAAGTGGGTAGATAAAATTTACAATTTAATGGAAACAGTTGACAAGTTTATTCCAACTCCAGCACGTGAGATGGATAAACCTTTCTTATTAGCTGTTGAAGATGTATTTAGTATTACGGGTCGTGGTACTGTAGCAACAGGTCGTGTTGAAAGAGGATCATTAACAGTTGGTGAATCTGTTGAAATTATTGGTTTAAAAGATACAAAAACAGTAACAGTTACTGGTATCGAAATGTTCCAAAAAACTTTAGATGAAACAATTGCAGGTGATAATGTTGGTATTTTATTACGTGGAGTTCAAAAAAAAGATATTGAACGAGGAATGGTTCTTGCAAAACCAGGAACTATTAAACCACATACTGAATTTGAAGGTCAAGTTTATGTTTTAACAGCTGAAGAAGGTGGACGTAAAAGTGGCTTCTTTAAAGGGTATCAACCTCAATTCTACGTTCGTACAACAGATGTTACTGGAAAAATTTTAGACTTTAGTTATATTAAACAACGTAATCCATCTGAACTTTCTACAATGCATTCTAACCCTATGGTTTGCCCGGGTGATTATGTA
>FN824380_HF920673_Chaetophora_incrassata
GGCTCATTAAATCAGTTGTAGTTTATTTGATGATCCAATCTTACTCGGATAACTGTAGTAATTCTACAGCTAATACGTGCTTAAGTCCCAACTTCTGGAAGGGACGTGGTTATAAGACGTAAGGCCAACCGGGCTCTGCCCGATTTGAGTTGAACCATTATAAGTCCACGAATCGCATAGCCTCGTGCTGGCGATGTTTCATTCAAACTTCTGCCCTATCAACTTTCGACGGTAGGATAGAGGCCTACCATGGTGGTGACGGGTGACGGAGGATTAGGGTTCGGTTCCGGAGAGGGAGCCTGAGAAATGGCTACCACATCCAAGGAAGGCAGCAGGCGCGCAAATTACCCAATCCTGACACAGGGAGGTAGTGACAATAAATAACAATACCGGGCATTAAATGTCTGGTAATTGGAATGATAACGATCTAAATCCACTATAGATTACCAATTGGAGGGCAAGTCTGGTGCCAGCAGCCGCGGTAATTCCAGCTCCAATAGCGTATATTTAAGTTGTTGCAGTTAAAAAGCTCGTAGTTGGATTTCGGGTGACTTTCTGCGGTCCGCCTTCGGGTGTGCACTGCTGTCGGCCACCTTTCTGTCGGGGACGGGCTCCTGGGCTTAATTGTCCGGGACTCGGAGTCGGCGAGGTTACTTTGAGTAAATTAGAGTGTTCAAAGCAAGCCTGAGCTCTGAATACATTAGCATGGAATAACACGATAGGACTCTGGCCTATCTTGTTGGTCTGTAGGACCGGAGTAATGATTAAGAGGGACAGTCGGGGGCATTCGTATTTCATTGTCAGAGGTGAAATTCTTGGATTTATGAAAGACGAACTTCTGCGAAAGCATTTGCCAAGTATGTCTTCATTAATCAAGAACGAAAGTTGGGGGCTCGAAGACGATTAGATACCGTCGTAGTCTCAACCATAAACGATGCCGACTAGGGATCGGTGGGAGTTTTTTCGATGACTCCATGGGCACCTTATGAGAAATCAAAGTCTTTGGGTTCCGGGGGGAGTATGGTCGCAAGGCTGAAACTTAAAGGAATTGACGGAAGGGCACCACCAGGCGTGGAGCCTGCGGCTTAATTTGACTCAACACGGGAAAACTTACCAGGTCCAGACATAGTGAGGATTGACAGATTGAGAGCTCTTTCTTGATTCTATGGGTGGTGGTGCATGGCCGTTCTTAGTTGGTGGGTTGCCTTGTCAGGTTGATTCCGGTAACGAACGAGACCTCAGCCTGCTAAATAGTCACCGCCGCTTCTCGCGGCGGGCCGACTTCTTAGAGGGACTATTGTCGTTTAGGCAATGGAAGTATGAGGCAATAACAGGTCTGTGATGCCCTTAGATGTTCTGGGCCGCACGCGCGCTACACTGATGCATTCAACGAGCCTATCCTTGGCCGAGAGGCCCGGGTAATCTTTGAAACTGCATCGTGATGGGGATAGATTATTGCAATTATTAGTCTTCAACGAGGAATGCCTAGTAAGCGCGAGTCATCAGCTCGCGTTGATTACGTCCCTGCCCTTTGTACACACCGCCCGTCGCTCCTACCGATTGGGTGTGCTGGTGAAGCGTTCGGATTGAGAGCGGTCGGGAGTCTCTCCTGCCGCTCCCGAGAAGTTCGTTAAACCCTCCCACCTAGAGCTTAGCTCGGGTGGACCTGGCAGTCTCAGCTGGGTCTGCCGAAGAATAGAGGCTTGAGCACGGACCCGATCACGGCAACAACTGGGTGGGCAGCTCACTAGTTGGAGCTTGGGACCGTGCTGGGGGCCCGCAGGAAGCGACGGCTTGCCGTCGACCTCACTATTAATATGATTACAGGTGCCGCTCAAATGGATGGTGCTATTTTAGTTGTTTCTGGAGCTGATGGTCCTATGCCTCAAACAACAGAACATGTATTATTAGCTAAACAAGTTGGTGTTCCGGCTATTGTTGTGTTCTTAAATAAAGCAGATCAGGTTGATGATCCAGAATTATTAGAATTAGTAGAATTAGAAGTTCGTGATATTTTAGACAAATATGGTTTTGCTAGTGATGAAGTTCAAATTTTATCTGGTTCTGCTCTTTTAGCTTTAGAAGCTTTAGTTGAAAATCCAAATATTAAACCAGGTGATAGTGAATGGGTTGATAAAATTTATAATTTAATGGCAACGGTTGATGAGCATATCCCTACTCCAAAACGTGAAATGGACAAACCATTTTTATTAGCGGTAGAAGATGTTTTTAGTATTACAGGTCGTGGTACAGTAGCTACTGGGCGCGTTGAACGTGGAACATTAAAAGTTAATGAAACAGTAGAAATTATTGGATTAAGAGATACAAAAACAACAACAGTTACTGCAATTGAAATGTTCCAAAAAACATTAGATGAAACAATTGCGGGTGATAATGTTGGTATTTTATTACGTGGTGTTCAAAAAAAAGATATTGAACGTGGTATGGTTATTGCAAAACCCGGAACAATTCTGCCGCATACTTTATTTGAAGGTCAAGTTTATGTTTTAACGGCAGAAGAAGGTGGGCGTAAAAGTGGCTTTTTTAAAGGCTATCAACCTCAGTTTTATGTTCGTACAACAGATGTAACTGGAAAAATTTTAGATTTCAGTTATATTAAACAACGTAATCCTTCTGAACTTTCTACAATGCATTCTAACCCTATGGTATGTCCTGGTGATTATGTA
>HF920643_HF920663_Chaetophora_elegans
GGCTCATTAAATCAGTTGTAGTTTATTTGATGATCCTTTCTTACTCGGATAACTGTAGTAATTCTACAGCTAATACGTGCTTAAGTCCCAACTTCTGGAAGGGACGTGGTTATAAGACGTAAGGCCAACCGGGCTCTGCCCGATCTGAGGTGAACCATTATAAGTCCACGAATCGCATAGCCTCGCGCTGGCGATATTTCATTCAAACTTCTGCCCTATCAACTTTCGACGGTAGGATAGAGGCCTACCATGGTGGTGACGGGTGACGGAGGATTAGGGTTCGGTTCCGGAGAGGGAGCCTGAGAAACGGCTACCACATCCAAGGAAGGCAGCAGGCGCGCAAATTACCCAATCCTGACACAGGGAGGTAGTGACAATAAATAACAATACCGGGCATTCAATGTCTGGTAATTGGAATGAGTACAATCTAAACCCATTAACGAGTACCAATTGGAGGGCAAGTCTGGTGCCAGCAGCCGCGGTAATTCCAGCTCCAATAGCGTATATTTAAGTTGTTGCAGTTAAAAAGCTCGTAGTTGGATTTCGGGTGGCTCTCTGCGGTCCGCCTTCGGGTGTGCACTGCTGTCGGCCACCTTTCTGTCGGGGACGGGCTCCTGGGCTTCACTGTCCGGGACTCGGAGTCGGCGAGGTTACTTTGAGTAAATTAGAGTGTTCAAAGCAAGCCTGAGCTCTGAATACATTAGCATGGAATAACGCGATAGGACTCTGGCCTATCTTGTTGGTCTGTAGGACCGGAGTAATGATTAAGAGGGACAGTCGGGGGCTTCCGTATTTCATTGTCAGAGGTGAAATTCTTGGATTTATGAAAGACGAACATCTGCGAAAGCATTAGCCAAGTATGTCTTCATTAATCAAGAACGAAAGTTGGGGGCTCGAAGACGATTAGATACCGTCGTAGTCTCAACCATAAACGATGCCGACTAGGGATCGGTGGGAGTTTTTTTGATGACTCCGTGGGCACCTTATGAGAAATCAAAGTCTTTGGGTTCCGGGGGGAGTATGGTCGCAAGGCTGAAACTTAAAGGAATTGACGGAAGGGCACCACCAGGCGTGGAGCCTGCGGCTTAATTTGACTCAACACGGGAAAACTTACCAGGTCCAGACATAGTGAGGATTGACAGATTGAGAGCTCTTTCTTGATTCTATGGGTGGTGGTGCATGGCCGTTCTTAGTTGGTGGGTTGCCTTGTCAGGTTGATTCCGGTAACGAACGAGACCTCAGCCTGCTAAATAGTCACTGCCGCTTCTTGCGGTTGGCAGACTTCTTAGAGGGACTATTGTCGTTTAGGCAATGGAAGTATGAGGCAATAACAGGTCTGTGATGCCCTTAGATGTTCTGGGCCGCACGCGCGCTACACTGATGCATTCAACGAGCCTATCCTTGGCCGAGAGGCCCGGGTAATCTTTGAAACTGCATCGTGATGGGGATAGATTATTGCAATTATTAGTCTTCAACGAGGAATGCCTAGTAAGCGCGAGTCATCAGCTCGCGTTGATTACGTCCCTGCCCTTTGTACACACCGCCCGTCGCTCCTACCGATTGGGTGTGCTGGTGAAGTGTTCGGATTGGGGACGATCGGGAGTCTCTTCCATCGTTCCCGAGAAGTTCATTAAACCCTCCCACCTAGAGCATATGCTGGGTGGAGCTGGCAGTCTCAGCTGGGTCTGCTGAAGTACAGAGGCTTGAGCATGGACCCGTTTACGGCAACAACTGGGTGGGCAGCTCACTAGTTGGTGCTTGGGACCGTGCTGGGGGCCCGCAGGAAGCAAC-ACTCGTTGTTGACCTTTACATT---------------------------------------------------------------------------------------------------------------------------------------------------------------------------------------------------------------------------------------------------------------------------------------------------------------------------------------------------------------------------------------------------------------------------------------------------------------------------------------------------------------------------------------------------------------------------------------------------------------------------------------------------------------------------------------------------------------------------------------------------------------------------------------------------------------------------------------------------------------------------------------------------------
>HF920644_HF920664_Stigeoclonium_subsecundum
GGCTCATTAAATCAGTTGTAGTTTATTTGATGATCCTTTCTTACTCGGATAACTGTAGTAATTCTACAGCTAATACGTGCTTAAGTCCCAACTTCTGGAAGGGACGTGGTTATAAGACGTAAGGCCAACCGGGCTCTGCCCGATCTGAGGTGAACCATTATAAGTCCACGAATCGCATAGCCTCGCGCTGGCGATGTTTCATTCAAACTTCTGCCCTATCAACTTTCGACGGTAGGATAGAGGCCTACCATGGTGGTGACGGGTGACGGAGGATTAGGGTTCGGTTCCGGAGAGGGAGCCTGAGAAACGGCTACCACATCCAAGGAAGGCAGCAGGCGCGCAAATTACCCAATCCTGACACAGGGAGGTAGTGACAATAAATAACAATACCGGGCATTTAATGTCTGGTAATTGGAATGAGTACAATCTAAACCCATTAACGAGTACCAATTGGAGGGCAAGTCTGGTGCCAGCAGCCGCGGTAATTCCAGCTCCAATAGCGTATATTTAAGTTGTTGCAGTTAAAAAGCTCGTAGTTGGATTTCGGGTGGCTCTCTGCGGTCCGCCTTCGGGTGTGTACTGCTGTCGGCCACCTTTCTGTCGGGGACGGGCTCCTGGGCTTAATTGTCCGGGACTCGGAGTCGGCGAGGTTACTTTGAGTAAATTAGAGTGTTCAAAGCAAGCCTGAGCTCTGAATACATTAGCATGGAATAACGCGATAGGACTCTGGCCTATCTTGTTGGTCTGTAGGACCGGAGTAATGATTAAGAGGGACAGTCGGGGGCATTCATATTTCATTGTCAGAGGTGAAATTCTTGGATTTATGAAAGATGAACTTCTGCGAAAGCATTTGCCAAGTATGTCTTCATTAATCAAGAACGAAAGTTGGGGGCTCGAAGACGATTAGATACCGTCGTAGTCTCAACCATAAACGATGCCGACTAGGGATCGGTGGGAGTTTTTTTGATGACTCCGTGGGCACCTTATGAGAAATCAAAGTCTTTGGGTTCCGGGGGGAGTATGGTCGCAAGGCTGAAACTTAAAGGAATTGACGGAAGGGCACCACCAGGCGTGGAGCCTGCGGCTTAATTTGACTCAACACGGGAAAACTTACCAGGTCCAGACATAGTGAGGATTGACAGATTGAGAGCTCTTTCTTGATTCTATGGGTGGTGGTGCATGGCCGTTCTTAGTTGGTGGGTTGCCTTGTCAGGTTGATTCCGGTAACGAACGAGACCTCAGCCTGCTAAATAGTCACTGTCGCTTCTTGCGGCAGGCCGACTTCTTAGAGGGACTATTGTCGTTTAGGCAATGGAAGTATGAGGCAATAACAGGTCTGTGATGCCCTTAGATGTTCTGGGCCGCACGCGCGCTACACTGATGCATTCAACGAGCCTATCCTTGGCCGAGAGGCCCGGGTAATCTTTGAAACTGCATCGTGATGGGGATAGATTATTGCAATTATTAGTCTTCAACGAGGAATGCCTAGTAAGCGCGAGTCATCAGCTCGCGTTGATTACGTCCCTGCCCTTTGTACACACCGCCCGTCGCTCCTACCGATTGGGTGTGCTGGTGAAGTGTTCGGATTGAGGACGGTCGGGAGTCTCTCCCACCGTCCCCGAGAAGTTCATTAAACCCTCCCACCTAGAGCATAGCTCGGGTGGATCTGGCAGTCTCAGCTGGGTCTGCTGAAGTACAGAGGCTTGAGCATGGACCCGTTTACGGCAACAACTGGGTGGGCAGCTCACTAGTTGGTGCTTGGGACCGTGCTGGAGGCCCGCAGGAAGCAACGGCTTATGCTGTTACTTCAAATT---------------------------------------------------------------------------------------------------------------------------------------------------------------------------------------------------------------------------------------------------------------------------------------------------------------------------------------------------------------------------------------------------------------------------------------------------------------------------------------------------------------------------------------------------------------------------------------------------------------------------------------------------------------------------------------------------------------------------------------------------------------------------------------------------------------------------------------------------------------------------------------------------------
>HF920645_HF920666_Stigeoclonium_nanum
GGCTCATTAAATCAGTTGTAGTTTATTTGATGATCCTTTCTTACTCGGATAACTGTAGTAATTCTACAGCTAATACGTGCTTAAGTCCCAACTTCTGGAAGGGACGTGGTTATAAGACGTAAGGCCAACCGGGCTCTGCCCGATCTGAGGTGAACCATTATAAGTCCACGAATCGCATAGCCTCGTGCTGGCGATGTTTCATTCAAACTTCTGCCCTATCAACTTTCGACGGTAGGATAGAGGCCTACCATGGTGGTGACGGGTGACGGAGGATTAGGGTTCGGTTCCGGAGAGGGAGCCTGAGAAACGGCTACCACATCCAAGGAAGGCAGCAGGCGCGCAAATTACCCAATCCTGACACAGGGAGGTAGTGACAATAAATAACAATACCGGGCATTTAATGTCTGGTAATTGGAATGAGTACAATCTAAACCCATTAACGAGTACCAATTGGAGGGCAAGTCTGGTGCCAGCAGCCGCGGTAATTCCAGCTCCAATAGCGTATATTTAAGTTGTTGCAGTTAAAAAGCTCGTAGTTGGATTTCGGGTGGCTCTCTGCGGTCCG-CTTCGGGTGTGTACTGCTGTCGGCCACCTTTCTGTCGGGGACGGGCTCCTGGGCTTAACTGTCCGGGACTCGGAGTCGGCGAGGTTACTTTGAGTAAATTAGAGTGTTCAAAGCAAGCCTGAGCTCTGAATACATTAGCATGGAATAACGCGATAGGACTCTGGCCTATCTTGTTGGTCTGTAGGACCGGAGTAATGATTAAGAGGGACAGTCGGGGGCATTCGTATTTCATTGTCAGAGGTGAAATTCTTGGATTTATGAAAGACGAACTTCTGCGAAAGCATTTGCCAAGTATGTCTTCATTAATCAAGAACGAAAGTTGGGGGCTCGAAGACGATTAGATACCGTCGTAGTCTCAACCATAAACGATGCCGACTAGGGATCGGTGGGAGTTTTTTTGATGACTCCGTGGGCACCTTATGAGAAATCAAAGTCTTTGGGTTCCGGGGGGAGTATGGTCGCAAGGSTGAAACTTAAAGGAATTGACGGAAGGGCACCACCAGGCGTGGAGCCTGCGGCTTAATTTGACTCAACACGGGAAAACTTACCAGGTCCAGACATAGTGAGGATTGACAGATTGAGAGCTCTTTCTTGATTCTATGGGTGGTGGTGCATGGCCGTTCTTAGTTGGTGGGTTGCCTTGTCAGGTTGATTCCGGTAACGAACGAGACCTCAGCCTGCTAAATAGTCACTGCCGCTTCTTGCGGCTGGCAGACTTCTTAGAGGGACTATTGTCGTTTAGGCAATGGAAGTATGAGGCAATAACAGGTCTGTGATGCCCTTAGATGTTCTGGGCCGCACGCGCGCTACACTGATGCATTCAACGAGCCTATCCTTGGCCGAGAGGCCCGGGTAATCTTTGAAACTGCATCGTGATGGGGATAGATTATTGCAATTATTAGTCTTCAACGAGGAATGCCTAGTAAGCGCGAGTCATCAGCTCGCGTTGATTACGTCCCTGCCCTTTGTACACACCGCCCGTCGCTCCTACCGATTGGGTGTGCTGGTGAAGTGTTCGGATTGAGGACGGTCGGGAGTCTCTCCCACCGTCCCCGAGAAGTTCATTAAACCCTCCCACCTAGAGCATAGCTCGGGTGGATCTGGCAGTCTCAGCTGGGTCTGCTGAAGAATAGAGGCTTGAGCATGGACCCGTTTACGGCAACAACTGGGTGGGCAGCTCACTAGTTGGTGCTTGGGACCGTGCTGGGGGCCCGCAGGAAACAACGGCTTGCCGTTG-CCTTCACATT---------------------------------------------------------------------------------------------------------------------------------------------------------------------------------------------------------------------------------------------------------------------------------------------------------------------------------------------------------------------------------------------------------------------------------------------------------------------------------------------------------------------------------------------------------------------------------------------------------------------------------------------------------------------------------------------------------------------------------------------------------------------------------------------------------------------------------------------------------------------------------------------------------
>HF920646_HF920668_Stigeoclonium_sp.
GGCTCATTAAATCAGTTGTAGTTTATTTGATGATCCTTTCTTACTCGGATAACTGTAGTAATTCTACAGCTAATACGTGCTTAAGTCCCAACTTCTGGAAGGGACGTGGTTATAAGACGTAAGGCCAACCGGGCTCTGCCCGATCTGAGGTGAACCATTATAAGTCCACGAATCGCATAGCCTTGTGCTGGCGATGTTTCATTCAAACTTCTGCCCTATCAACTTTCGACGGTAGGATAGAGGCCTACCATGGTGGTGACGGGTGACGGAGGATTAGGGTTCGGTTCCGGAGAGGGAGCCTGAGAAACGGCTACCACATCCAAGGAAGGCAGCAGGCGCGCAAATTACCCAATCCTGACACAGGGAGGTAGTGACAATAAATAACAATACCGGGCATTTAATGTCTGGTAATTGGAATGAGTACAATCTAAACCCATTAACGAGTACCAATTGGAGGGCAAGTCTGGTGCCAGCAGCCGCGGTAATTCCAGCTCCAATAGCGTATATTTAAGTTGTTGCAGTTAAAAAGCTCGTAGTTGGATTTCGGGTGGCTCTCTGCGGTCCG-CTTCGGGTGTGTACTGCTGTCGGCCACCTTTCTGTCGGGGACGGGCTCCTGGGCTTAATTGTCCGGGACTCGGAGTCGGCGAGGTTACTTTGAGTAAATTAGAGTGTTCAAAGCAAGCCTGAGCTCTGAATACATTAGCATGGAATAACGCGATAGGACTCTGGCCTATCTTGTTGGTCTGTAGGACCGGAGTAATGATTAAGAGGGACAGTCGGGGGCATTCGTATTTCATTGTCAGAGGTGAAATTCTTGGATTTATGAAAGACGAACTTCTGCGAAAGCATTTGCCAAGTATGTCTTCATTAATCAAGAACGAAAGTTGGGGGCTCGAAGACGATTAGATACCGTCGTAGTCTCAACCATAAACGATGCCGACTAGGGATCGGTGGGAGTTTTTTTGATGACTCCGTGGGCACCTTATGAGAAATCAAAGTCTTTGGGTTCCGGGGGGAGTATGGTCGCAAGGCTGAAACTTAAAGGAATTGACGGAAGGGCACCACCAGGCGTGGAGCCTGCGGCTTAATTTGACTCAACACGGGAAAACTTACCAGGTCCAGACATAGTGAGGATTGACAGATTGAGAGCTCTTTCTTGATTCTATGGGTGGTGGTGCATGGCCGTTCTTAGTTGGTGGGTTGCCTTGTCAGGTTGATTCCGGTAACGAACGAGACCTCAGCCTGCTAAATAGTCACTGCCGCTTTTTGCGGTTGGCAGACTTCTTAGAGGGACTATTGTCGTTTAGGCAATGGAAGTATGAGGCAATAACAGGTCTGTGATGCCCTTAGATGTTCTGGGCCGCACGCGCGCTACACTGATGCATTCAACGAGCCTATCCTTGGCCGAGAGGCCCGGGTAATCTTTGAAACTGCATCGTGATGGGGATAGATTATTGCAATTATTAGTCTTCAACGAGGAATGCCTAGTAAGCGCGAGTCATCAGCTCGCGTTGATTACGTCCCTGCCCTTTGTACACACCGCCCGTCGCTCCTACCGATTGGGTGTGCTGGTGAAGTGTTCGGATTGAGGACGGTCGGGAGTCTCTCCCACCGTCCCCGAGAAGTTCATTAAACCCTCCCACCTAGAGCATAGCTCGGGTGGATCTGGCAGTCTCAGCTGGGTCTGCTGAAGTACAGAGGCTTGAGCATGGACCCGTTTACGGCAACAACTGGGTGGGCAGCTCACTAGTTGGTGCTTGGGACTGTGCTGGAGGCCCGCAGGAAACAACGGCTTGCCGTTG-CTTCAACATT---------------------------------------------------------------------------------------------------------------------------------------------------------------------------------------------------------------------------------------------------------------------------------------------------------------------------------------------------------------------------------------------------------------------------------------------------------------------------------------------------------------------------------------------------------------------------------------------------------------------------------------------------------------------------------------------------------------------------------------------------------------------------------------------------------------------------------------------------------------------------------------------------------
>HF920647_HF920669_Stigeoclonium_tenue
GGCTCATTAAATCAGTTGTAGTTTATTTGATGATCCTTTCTTACTCGGATAACTGTAGTAATTCTACAGCTAATACGTGCTTAAGTCCCAACTTCTGGAAGGGACGTGGTTATAAGACGTAAGGCCAACCGGGCTCTGCCCGATCTGAGGTGAACCATTATAAGTCCACGAATCGCATAGCCTCGTGCTGGCGATGTTTCATTCAAACTTCTGCCCTATCAACTTTCGACGGTAGGATAGAGGCCTACCATGGTGGTGACGGGTGACGGAGGATTAGGGTTCGGTTCCGGAGAGGGAGCCTGAGAAACGGCTACCACATCCAAGGAAGGCAGCAGGCGCGCAAATTACCCAATCCTGACACAGGGAGGTAGTGACAATAAATAACAATACCGGGCATTTAATGTCTGGTAATTGGAATGAGTACAATCTAAACCCATTAACGAGTACCAATTGGAGGGCAAGTCTGGTGCCAGCAGCCGCGGTAATTCCAGCTCCAATAGCGTATATTTAAGTTGTTGCAGTTAAAAAGCTCGTAGTTGGATTTCGGGTGGCTCTCTGCGGTCCG-CTTCGGGTGTGTACTGCCGTCGGCCACCTTTCTGTCGGGGACGGGCTCCTGGGCTTAACTGTCCGGGACTCGGAGTCGGCGAGGTTACTTTGAGTAAATTAGAGTGTTCAAAGCAAGCCTGAGCTCTGAATACATTAGCATGGAATAACGCGATAGGACTCTGGCCTATCTTGTTGGTCTGTAGGACCGGAGTAATGATTAAGAGGGACAGTCGGGGGCATTCGTATTTCATTGTCAGAGGTGAAATTCTTGGATTTATGAAAGACGAACTTCTGCGAAAGCATTTGCCAAGTATGTCTTCATTAATCAAGAACGAAAGTTGGGGGCTCGAAGACGATTAGATACCGTCGTAGTCTCAACCATAAACGATGCCGACTAGGGATCGGTGGGAGTTTTTTTGATGACTCCGTGGGCACCTTATGAGAAATCAAAGTCTTTGGGTTCCGGGGGGAGTATGGTCGCAAGGCTGAAACTTAAAGGAATTGACGGAAGGGCACCACCAGGCGTGGAGCCTGCGGCTTAATTTGACTCAACACGGGAAAACTTACCAGGTCCAGACATAGTGAGGATTGACAGATTGAGAGCTCTTTCTTGATTCTATGGGTGGTGGTGCATGGCCGTTCTTAGTTGGTGGGTTGCCTTGTCAGGTTGATTCCGGTAACGAACGAGACCTCAGCCTGCTAAATAGTCACTGCCGCTTCTTGCGGTTGGCAGACTTCTTAGAGGGACTATTGTCGTTTAGGCAATGGAAGTATGAGGCAATAACAGGTCTGTGATGCCCTTAGATGTTCTGGGCCGCACGCGCGCTACACTGATGCATTCAACGAGCCTATCCTTGGCCGAGAGGCCCGGGTAATCTTTGAAACTGCATCGTGATGGGGATAGATTATTGCAATTATTAGTCTTCAACGAGGAATGCCTAGTAAGCGCGAGTCATCAGCTCGCGTTGATTACGTCCCTGCCCTTTGTACACACCGCCCGTCGCTCCTACCGATTGGGTGTGCTGGTGAAGTGTTCGGATTGAGGACGGTCGGGAGTCTCTCCCACCGTCCCCGAGAAGTTCATTAAACCCTCCCACCTAGAGCATAGCTCGGGTGGATCTGGCAGTCTCAGCTGGGTCTGCTGAAGTACAGAGGCTTGAGCATGGACCCGTTTACGGCAACAACTGGGTGGGCAGCTCACTAGTTGGTGCTTGGGACTGTGCTGGAGGCCCGCAGGAAACAACGGCTTGCCGTTG-CTTCAACATT---------------------------------------------------------------------------------------------------------------------------------------------------------------------------------------------------------------------------------------------------------------------------------------------------------------------------------------------------------------------------------------------------------------------------------------------------------------------------------------------------------------------------------------------------------------------------------------------------------------------------------------------------------------------------------------------------------------------------------------------------------------------------------------------------------------------------------------------------------------------------------------------------------
>FN824374_HF920680_Stigeoclonium_tenue
GGCTCATTAAATCAGTTGTAGTTTATTTGATGATCCTTTCTTACTCGGATAACTGTAGTAATTCTACAGCTAATACGTGCTTAAGTCCCAACTTCTGGAAGGGACGTGGTTATAAGACGTAAGGCCAACCGGGCTCTGCCCGATCTGAGGTGAACCATTATAAGTCCACGAATCGCATAGCCTCGTGCTGGCGATGTTTCATTCAAACTTCTGCCCTATCAACTTTCGACGGTAGGATAGAGGCCTACCATGGTGGTGACGGGTGACGGAGGATTAGGGTTCGGTTCCGGAGAGGGAGCCTGAGAAATGGCTACCACATCCAAGGAAGGCAGCAGGCGCGCAAATTACCCAATCCTGACACAGGGAGGTAGTGACAATAAATAACAATACCGGGCATTAAATGTCTGGTAATTGGAATGATAACGATCTAAACCCACTATAGAGTATCCATTGGAGGGCAAGTCTGGTGCCAGCAGCCGCGGTAATTCCAGCTCCAATAGCGTATATTTAAGTTGTTGCAGTTAAAAAGCTCGTAGTTGGATTTCGGGTGGCTTTCTGCGGTCCGCCTTCGGGTGTGCACTGCTGTCGGCCACCTTTCTGTCGGGGACGGGCTCCTGGGCTTCACTGTCCGGGACTCGGAGTCGGCGAGGTTACTTTGAGTAAATTAGAGTGTTCAAAGCAAGCCTGAGCTCTGAATACATTAGCATGGAATAACACGATAGGACTCTGGCCTATCTTGTTGGTCTGTAGGACCGGAGTAATGATTAAGAGGGACAGTCGGGGGCATTCGTATTTCATTGTCAGAGGTGAAATTCTTGGATTTATGAAAGACGAACTTCTGCGAAAGCATTTGCCAAGTATGTCTTCATTAATCAAGAACGAAAGTTGGGGGCTCGAAGACGATTAGATACCGTCGTAGTCTCAACCATAAACGATGCCGACTAGGGATCGGTGGGAGTTTTTTCGATGACTCCGTGGGCACCTTATGAGAAATCAAAGTCTTTGGGTTCCGGGGGGAGTATGGTCGCAAGGCTGAAACTTAAAGGAATTGACGGAAGGGCACCACCAGGCGTGGAGCCTGCGGCTTAATTTGACTCAACACGGGAAAACTTACCAGGTCCAGACATAGTGAGGATTGACAGATTGAGAGCTCTTTCTTGATTCTATGGGTGGTGGTGCATGGCCGTTCTTAGTTGGTGGGTTGCCTTGTCAGGTTGATTCCGGTAACGAACGAGACCTCAGCCTGCTAAATAGTCACTGCCGCTTCTTGCGGCAGGCCGACTTCTTAGAGGGACTATTGTCGTTTAGGCAATGGAAGTATGAGGCAATAACAGGTCTGTGATGCCCTTAGATGTTCTGGGCCGCACGCGCGCTACACTGATGCATTCAACGAGCCTATCCTTGGCCGAGAGGCCCGGGTAATCTTTGAAACTGCATCGTGATGGGGATAGATTATTGCAATTATTAGTCTTCAACGAGGAATGCCTAGTAAGCGCGAGTCATCAGCTCGCGTTGATTACGTCCCTGCCCTTTGTACACACCGCCCGTCGCTCCTACCGATTGGGTGTGCTGGTGAAGCGTTCGGATTGAGAGCGGTCGGGAGTCTCTCCTGCCGCTCCCGAGAAGTTCGTTAAACCCTCCCACCTAGAGCTTAGCTCGGGTGGACCTGGCAGTCTCAGCTGGGTCTGCCGAAGAATAGAGGCTTGAGCACGGACCCGATTACGGCAACAACTGGGTGGGCAGCTCACTAGTTGGTGCTTGGGACCGTGCTGGGGGCCCGCAGGAAGCAACGGCTTGCCGTTGACCTCACTATT---------------------------------------------------------------------------------------------------------------------------------------------------------------------------------------------------------------------------------------------------------------------------------------------------------------------------------------------------------------------------------------------------------------------------------------------------------------------------------------------------------------------------------------------------------------------------------------------------------------------------------------------------------------------------------------------------------------------------------------------------------------------------------------------------------------------------------------------------------------------------------------------------------
>HF920654_HF920678_Stigeoclonium_elongatum
GGCTCATTAAATCAGTTGTAGTTTATTTGATGATCCTTTCTTACTCGGATAACTGTAGTAATTCTACAGCTAATACGTGCTTAAGTCCCAACTTCTGGAAGGGACGTGGTTATAAGACGTAAGGCCAACCGGGCTCTGCCCGATCTGAGGTGAACCATTATAAGTCCACGAATCGCATAGCCTTGTGCTGGCGATGTTTCATTCAAACTTCTGCCCTATCAACTTTCGACGGTAGGATAGAGGCCTACCATGGTGGTGACGGGTGACGGAGGATTAGGGTTCGGTTCCGGAGAGGGAGCCTGAGAGATGGCTACCACATCCAAGGAAGGCAGCAGGCGCGCAAATTACCCAATCCTGACACAGGGAGGTAGTGACAATAAATAACAATACCGGGCATTAAATGTCTGGTAATTGGAATGATAACGATCTAAACCCACTATAGAGTATCCATTGGAGGGCAAGTCTGGTGCCAGCAGCCGCGGTAATTCCAGCTCCAATAGCGTATATTTAAGTTGTTGCAGTTAAAAAGCTCGTAGTTGGATTTCGGGTGGCTTTCTGCGGTCCGCCTTCGGGTGTGCACTGCTGTCGGCCACCTTTCTGTCGGGGACGGGCTCCTGGGCTTAATTGTCCGGGACTCGGAGTCGGCGAGGTTACTTTGAGTAAATTAGAGTGTTCAAAGCAAGCCTGAGCTCTGAATACATTAGCATGGAATAACACGATAGGACTCTGGCCTATCTTGTTGGTCTGTAGGACCGGAGTAATGATTAAGAGGGACAGTCGGGGGCATTCGTATTTCATTGTCAGAGGTGAAATTCTTGGATTTATGAAAGACGAACTTCTGCGAAAGCATTTGCCAAGTATGTCTTCATTAATCAAGAACGAAAGTTGGGGGCTCGAAGACGATTAGATACCGTCGTAGTCTCAACCATAAACGATGCCGACTAGGGATCGGTGGGAGTTTTTTCGATGACTCCGTGGGCACCTTATGAGAAATCAAAGTCTTTGGGTTCCGGGGGGAGTATGGTCGCAAGGCTGAAACTTAAAGGAATTGACGGAAGGGCACCACCAGGCGTGGAGCCTGCGGCTTAATTTGACTCAACACGGGAAAACTTACCAGGTCCAGACATAGTGAGGATTGACAGATTGAGAGCTCTTTCTTGATTCTATGGGTGGTGGTGCATGGCCGTTCTTAGTTGGTGGGTTGCCTTGTCAGGTTGATTCCGGTAACGAACGAGACCTCAGCCTGCTAAATAGTCACTGCCGCTTCTTGCGGCAGGCCGACTTCTTAGAGGGACTATTGTCGTTTAGGCAATGGAAGTATGAGGCAATAACAGGTCTGTGATGCCCTTAGATGTTCTGGGCCGCACGCGCGCTACACTGATGCATTCAACGAGCCTATCCTTGGCCGAGAGGCCCGGGTAATCTTTGAAACTGCATCGTGATGGGGATAGATTATTGCAATTATTAGTCTTCAACGAGGAATGCCTAGTAAGCGCGAGTCATCAGCTCGCGTTGATTACGTCCCTGCCCTTTGTACACACCGCCCGTCGCTCCTACCGATTGGGTGTGCTGGTGAAGCGTTCGGATTGAGAACGGTCGGGAGTCTCTCCTGCCGTTCCCGAGAAGTTCGTTAAACCCTCCCACCTAGAGCTTAGCTTGGGTGGACCTGGCAGTCTCAGCTGGGTCTGCCGAAGAATAGAGGCTTGAGCACGGACCCGATTACGGCAACAACTGGGTGGGCAGCTCACTAGTTGGTGCTTGGGACTGTGCTGGAGGCCCGCAGGAAGCAACGGCTTGCCGTTGACCTCACTATT---------------------------------------------------------------------------------------------------------------------------------------------------------------------------------------------------------------------------------------------------------------------------------------------------------------------------------------------------------------------------------------------------------------------------------------------------------------------------------------------------------------------------------------------------------------------------------------------------------------------------------------------------------------------------------------------------------------------------------------------------------------------------------------------------------------------------------------------------------------------------------------------------------
>FN824378_HF920679_Stigeoclonium_variabile
GGCTCATTAAATCAGTTGTAGTTTATTTGATGATCCTTTCTTACTCGGATAACTGTAGTAATTCTACAGCTAATACGTGCTTAAGTCCCAACTTCTGGAAGGGACGTGGTTATAAGACGTAAGGCCAACCGGGCTCTGCCCGATTTGAGGTGAACCATTATAAGTCCACGAATCGCATAGCCTTGTGCTGGCGATGTTTCATTCAAACTTCTGCCCTATCAACTTTCGACGGTAGGATAGAGGCCTACCATGGTGGTGACGGGTGACGGAGGATTAGGGTTCGGTTCCGGAGAGGGAGCCTGAGAAATGGCTACCACATCCAAGGAAGGCAGCAGGCGCGCAAATTACCCAATCCTGACACAGGGAGGTAGTGACAATAAATAACAATACCGGGCATTAAATGTCTGGTAATTGGAATGATAACGATTTAAATCCACTATAGAGTATCCATTGGAGGGCAAGTCTGGTGCCAGCAGCCGCGGTAATTCCAGCTCCAATAGCGTATATTTAAGTTGTTGCAGTTAAAAAGCTCGTAGTTGGATTTCGGGTGGCTTTCTGCGGTCCGCCTTCGGGTGTGCACTGCTGTCGGCCACCTTTCTGTCGGGGACGGGCTCCTGGGCTTAACTGTCCGGGACTCGGAGTCGGCGAGGTTACTTTGAGTAAATTAGAGTGTTCAAAGCAAGCCTGAGCTCTGAATACATTAGCATGGAATAACACGATAGGACTCTGGCCTATCTTGTTGGTCTGTAGGACCGGAGTAATGATTAAGAGGGACAGTCGGGGGCATTCGTATTTCATTGTCAGAGGTGAAATTCTTGGATTTATGAAAGACGAACTTCTGCGAAAGCATTTGCCAAGTATGTCTTCATTAATCAAGAACGAAAGTTGGGGGCTCGAAGACGATTAGATACCGTCGTAGTCTCAACCATAAACGATGCCGACTAGGGATCGGTGGGAGTTTTTTCGATGACTCCGTGGGCACCTTATGAGAAATCAAAGTCTTTGGGTTCCGGGGGGAGTATGGTCGCAAGGCTGAAACTTAAAGGAATTGACGGAAGGGCACCACCAGGCGTGGAGCCTGCGGCTTAATTTGACTCAACACGGGAAAACTTACCAGGTCCAGACATAGTGAGGATTGACAGATTGAGAGCTCTTTCTTGATTCTATGGGTGGTGGTGCATGGCCGTTCTTAGTTGGTGGGTTGCCTTGTCAGGTTGATTCCGGTAACGAACGAGACCTCAGCCTGCTAAATAGTCACTGCCGCTTTTTGCGGCAGGCCGACTTCTTAGAGGGACTATTGTCGTTTAGGCAATGGAAGTATGAGGCAATAACAGGTCTGTGATGCCCTTAGATGTTCTGGGCCGCACGCGCGCTACACTGATGCATTCAACGAGCCTATCCTTGGCCGAGAGGCCCGGGTAATCTTTGAAACTGCATCGTGATGGGGATAGATTATTGCAATTATTAGTCTTCAACGAGGAATGCCTAGTAAGCGCGAGTCATCAGCTCGCGTTGATTACGTCCCTGCCCTTTGTACACACCGCCCGTCGCTCCTACCGATTGGGTGTGCTGGTGAAGCGTTCGGATTGAGAACGGTCGGGAGTCTCTCCTGCCGTTCCCGAGAAGTTCGTTAAACCCTCCCACCTAGAGCTTAGCTCGGGTGGACCTGGCAGTCTCAGCTGGGTCTGCCGAAGAATAGAGGCTTGAGCACGGACCCGATTACGGCAACAACTGGGTGGGCAGCTCACTAGTTGGTGCTTGGGACCGTGCTGGGGGCCCGCAGGAAACAACGGCTTGCCGTTGACCTCACTATT---------------------------------------------------------------------------------------------------------------------------------------------------------------------------------------------------------------------------------------------------------------------------------------------------------------------------------------------------------------------------------------------------------------------------------------------------------------------------------------------------------------------------------------------------------------------------------------------------------------------------------------------------------------------------------------------------------------------------------------------------------------------------------------------------------------------------------------------------------------------------------------------------------
>FN824372_HE610124_NC008372_Stigeoclonium_helveticum
GGCTCATTAAATCAGTTGTAGTTTATTTGATGATCCTTTCTTACTCGGATAACTGTAGTAATTCTACAGCTAATACGTGCTTAAGTCCCAACTTCTGGAAGGGACGTGGTTATAAGACGTAAGGCCAACCGGGCTCTGCCCGATCTGAGGTGAACCATTATAAGTCCACGAATCGCATAGCCTTGTGCTGGCGATGTTTCATTCAAACTTCTGCCCTATCAACTTTCGACGGTAGGATAGAGGCCTACCATGGTGGTGACGGGTGACGGAGGATTAGGGTTCGGTTCCGGAGAGGGAGCCTGAGAAATGGCTACCACATCCAAGGAAGGCAGCAGGCGCGCAAATTACCCAATCCTGACACAGGGAGGTAGTGACAATAAATAACAATACCGGGCATTAAATGTCTGGTAATTGGAATGATAACGATCTAAACCCACTATAGAGTATCCATTGGAGGGCAAGTCTGGTGCCAGCAGCCGCGGTAATTCCAGCTCCAATAGCGTATATTTAAGTTGTTGCAGTTAAAAAGCTCGTAGTTGGATTTCGGGTGGCTTTCTGCGGTCCGCCTTCGGGTGTGCACTGCTGTCGGCCACCTTTCTGTCGGGGACGGGCTCCTGGGCTTCACTGTCCGGGACTCGGAGTCGGCGAGGTTACTTTGAGTAAATTAGAGTGTTCAAAGCAAGCCTGAGCTCTGAATACATTAGCATGGAATAACACGATAGGACTCTGGCCTATCTTGTTGGTCTGTAGGACCGGAGTAATGATTAAGAGGGACAGTCGGGGGCATTCGTATTTCATTGTCAGAGGTGAAATTCTTGGATTTATGAAAGACGAACTTCTGCGAAAGCATTTGCCAAGTATGTCTTCATTAATCAAGAACGAAAGTTGGGGGCTCGAAGACGATTAGATACCGTCGTAGTCTCAACCATAAACGATGCCGACTAGGGATCGGTGGGAGTTTTTTCGATGACTCCGTGGGCACCTTATGAGAAATCAAAGTCTTTGGGTTCCGGGGGGAGTATGGTCGCAAGGCTGAAACTTAAAGGAATTGACGGAAGGGCACCACCAGGCGTGGAGCCTGCGGCTTAATTTGACTCAACACGGGAAAACTTACCAGGTCCAGACATAGTGAGGATTGACAGATTGAGAGCTCTTTCTTGATTCTATGGGTGGTGGTGCATGGCCGTTCTTAGTTGGTGGGTTGCCTTGTCAGGTTGATTCCGGTAACGAACGAGACCTCAGCCTGCTAAATAGTCACTGCCGCTTCTTGCGGCAGGCCGACTTCTTAGAGGGACTATTGTCGTTTAGGCAATGGAAGTATGAGGCAATAACAGGTCTGTGATGCCCTTAGATGTTCTGGGCCGCACGCGCGCTACACTGATGCATTCAACGAGCCTATCCTTGGCCGAGAGGCCCGGGTAATCTTTGAAACTGCATCGTGATGGGGATAGATTATTGCAATTATTAGTCTTCAACGAGGAATGCCTAGTAAGCGCGAGTCATCAGCTCGCGTTGATTACGTCCCTGCCCTTTGTACACACCGCCCGTCGCTCCTACCGATTGGGTGTGCTGGTGAAGCGTTCGGATTGAGAGCGGTCGGGAGTCTCTCCCGCCGCTCCCGAGAAGTTCGTTAAACCCTCCCACCTAGAGCTTAGCCCGGGTGGACCTGGCAGTCTCAGCTGGGTCTGCCGAAGAATAGAGGCTTGAGCACGGACCCGATTACGGCAACAACTGGGTGGGCAGCTCACTAGTTGGTGCTTGGGACCGTGCTGGGGGCCCGCAGGAAGCAACGGCTTGCCGTTGACCTCACTATTAATATGATTACAGGTGCCGCTCAAATGGACGGTGCTATTTTAGTTGTTTCTGGTGCGGATGGTCCTATGCCTCAAACAACAGAACATGTATTATTAGCTAAACAAGTAGGTGTTCCAGCTATCGTTGTCTTTTTAAATAAAGCAGACCAGGTTGATGATCCAGAGTTATTAGAATTAGTAGAGTTAGAAGTTCGTGATATTTTAGACAAATACGGTTTTGCTAGTGATGAAGTTCAAATTTTATCTGGTTCTGCTCTTTTAGCTTTAGAAGCTTTAGTTGAAAATCCAAATATCAAGCCAGGTGATAGTGAATGGGTTGATAAAATTTACAATTTAATGGCGACGGTTGATGAGCACATCCCTACTCCAAAACGTGAAATGGATAAACCATTTTTATTAGCTGTAGAAGATGTTTTCAGTATTACAGGTCGTGGTACAGTAGCTACAGGTCGTGTTGAACGTGGAACACTAAAAGTGAATGAAACAGTAGAAATTATTGGATTAAGAGATACAAAAACAACGACAGTTACTGCGATTGAAATGTTCCAAAAAACATTAGATGAAACAATTGCTGGTGATAATGTTGGTATTTTATTACGTGGTGTTCAAAAAAAAGATATTGAACGTGGTATGGTTATTGCAAAACCAGGTACAATTCTGCCACATACTTTATTTGAAGGTCAAGTTTATGTTTTAACGGCAGAAGAAGGTGGTCGTAAAAGTGGTTTTTTTAAAGGTTATCAACCACAGTTTTATGTTCGTACAACAGATGTAACTGGAAAAATTTTAGATTTCAGTTATATTAAACAACGTAATCCATCTGAACTTTCTACAATGCATTCTAATCCTATGGTATGCCCAGGTGATTATGTA
>FN824387_HF920667_Caespitella_pascheri
GGCTCATTAAATCAGTTGTAGTTTATTTGATGATCCTTTCTTACTCGGATAACTGTAGTAATTCTACAGCTAATACGTGCTTAAGTCCCAACTTCTGGAAGGGACGTGGTTATAAGACGTAAGGCCAACCGGGCTCTGCCCGATCTGAGGTGAACCATTATAAGTCCACGAATCGCATAGCCTCGTGCTGGCGATGTTTCATTCAAACTTCTGCCCTATCAACTTTCGACGGTAGGATAGAGGCCTACCATGGTGGTGACGGGTGACGGAGGATTAGGGTTCGGTTCCGGAGAGGGAGCCTGAGAAACGGCTACCACATCCAAGGAAGGCAGCAGGCGCGCAAATTACCCAATCCTGACACAGGGAGGTAGTGACAATAAATAACAATACCGGGCATTTAATGTCTGGTAATTGGAATGAGTACAATCTAAACCCATTAACGAGTACCAATTGGAGGGCAAGTCTGGTGCCAGCAGCCGCGGTAATTCCAGCTCCAATAGCGTATATTTAAGTTGTTGCAGTTAAAAAGCTCGTAGTTGGATTTCGGGTGGCTCTCTGCGGTCCGCCTTCGGGTGTGTACTGCTGTCGGCCACCTTTCTGTCGGGGACGGGCTCCTGGGCTTAACTGTCCGGGACTCGGAGTCGGCGAGGTTACTTTGAGTAAATTAGAGTGTTCAAAGCAAGCCTGAGCTCTGAATACATTAGCATGGAATAACGCGATAGGACTCTGGCCTATCTTGTTGGTCTGTAGGACCGGAGTAATGATTAAGAGGGACAGTCGGGGGCATTCGTATTTCATTGTCAGAGGTGAAATTCTTGGATTTATGAAAGACGAACTTCTGCGAAAGCATTTGCCAAGTATGTCTTCATTAATCAAGAACGAAAGTTGGGGGCTCGAAGACGATTAGATACCGTCGTAGTCTCAACCATAAACGATGCCGACTAGGGATCGGTGGGAGTTTTTTTGATGACTCCGTGGGCACCTTATGAGAAATCAAAGTCTTTGGGTTCCGGGGGGAGTATGGTCGCAAGGCTGAAACTTAAAGGAATTGACGGAAGGGCACCACCAGGCGTGGAGCCTGCGGCTTAATTTGACTCAACACGGGAAAACTTACCAGGTCCAGACATAGTGAGGATTGACAGATTGAGAGCTCTTTCTTGATTCTATGGGTGGTGGTGCATGGCCGTTCTTAGTTGGTGGGTTGCCTTGTCAGGTTGATTCCGGTAACGAACGAGACCTCAGCCTGCTAAATAGTCACTGCCGCTTCTTGCGGCTGGCAGACTTCTTAGAGGGACTATTGTCGTTTAGGCAATGGAAGTATGAGGCAATAACAGGTCTGTGATGCCCTTAGATGTTCTGGGCCGCACGCGCGCTACACTGATGCATTCAACGAGCCTATCCTTGGCCGAGAGGCCCGGGTAATCTTTGAAACTGCATCGTGATGGGGATAGATTATTGCAATTATTAGTCTTCAACGAGGAATGCCTAGTAAGCGCGAGTCATCAGCTCGCGTTGATTACGTCCCTGCCCTTTGTACACACCGCCCGTCGCTCCTACCGATTGGGTGTGCTGGTGAAGTGTTCGGATTGAGGACGGTCGGGAGTCTCTCCCACCGTCCCCGAGAAGTTCATTAAACCCTCCCACCTAGAGCATAGCTCGGGTGGATCTGGCAGTCTCAGCTGGGTCTGCTGAAGTATAGAGGCTTGAGCATGGACCCGTTTACGGCAACAACTGGGTGGGCAGCTCACTAGTTGGTGCTTGGGACCGTGCTGGGGGCCCGCAGGAAACAACGGCTTGCCGTTG-CTTTCACATT---------------------------------------------------------------------------------------------------------------------------------------------------------------------------------------------------------------------------------------------------------------------------------------------------------------------------------------------------------------------------------------------------------------------------------------------------------------------------------------------------------------------------------------------------------------------------------------------------------------------------------------------------------------------------------------------------------------------------------------------------------------------------------------------------------------------------------------------------------------------------------------------------------
>HF920648_HF920671_Draparnaldia_plumosa
GGCTCATTAAATCAGTTGTAGTTTATTTGATGATCCAATCTTACTCGGATAACTGTAGTAATTCTACAGCTAATACGTGCTTAAGTCCCAACTTCTGGAAGGGACGTGGTTATAAGACGTAAGGCCAACCGGGCTCTGCCCGATTTGAGTTGAACCATTATAAGTCCACGAATCGCATAGCCTCGTGCTGGCGATGTTTCATTCAAACTTCTGCCCTATCAACTTTCGACGGTAGGATAGAGGCCTACCATGGTGGTGACGGGTGACGGAGGATTAGGGTTCGGTTCCGGAGAGGGAGCCTGAGAAATGGCTACCACATCCAAGGAAGGCAGCAGGCGCGCAAATTACCCAATCCTGACACAGGGAGGTAGTGACAATAAATAACAATACCGGGCATTAAATGTCTGGTAATTGGAATGATAACAATCTAAATCCATTATAGATTACCAATTGGAGGGCAAGTCTGGTGCCAGCAGCCGCGGTAATTCCAGCTCCAATAGCGTATATTTAAGTTGTTGCAGTTAAAAAGCTCGTAGTTGGATTTCGGGTGACTTTCTGCGGTCCG-CTTCGGGTGTGCACTGCTGTCGGCCACCTTTCTGTCGGGGACGGGCTCCTGGGCTTAATTGTCCGGGACTCGGAGTCGGCGAGGTTACTTTGAGTAAATTAGAGTGTTCAAAGCAAGCCTGAGCTCTGAATACATTAGCATGGAATAACACGATAGGACTCTGGCCTATCTTGTTGGTCTGTAGGACCGGAGTAATGATTAAGAGGGACAGTCGGGGGCATTCGTATTTCATTGTCAGAGGTGAAATTCTTGGATTTATGAAAGACGAACTTCTGCGAAAGCATTTGCCAAGTATGTCTTCATTAATCAAGAACGAAAGTTGGGGGCTCGAAGACGATTAGATACCGTCGTAGTCTCAACCATAAACGATGCCGACTAGGGATCGGTGGGAGTTTTTTCGATGACTCCATGGGCACCTTATGAGAAATCAAAGTCTTTGGGTTCCGGGGGGAGTATGGTCGCAAGGCTGAAACTTAAAGGAATTGACGGAAGGGCACCACCAGGCGTGGAGCCTGCGGCTTAATTTGACTCAACACGGGAAAACTTACCAGGTCCAGACATAGTGAGGATTGACAGATTGAGAGCTCTTTCTTGATTCTATGGGTGGTGGTGCATGGCCGTTCTTAGTTGGTGGGTTGCCTTGTCAGGTTGATTCCGGTAACGAACGAGACCTCAGCCTGCTAAATAGTCACTGCCGCTTCTCGCGGCAGGCCGACTTCTTAGAGGGACTATTGTCGTTTAGGCAATGGAAGTATGAGGCAATAACAGGTCTGTGATGCCCTTAGATGTTCTGGGCCGSACGCGCGCTACACTGATGCATTCAACGAGCCTATCCTTGGCCGAGAGGCCCGGGTAATCTTTGAAACTGCATCGTGATGGGGATAGATTATTGCAATTATTAGTCTTCAACGAGGAATGCCTAGTAAGCGCGAGTCATCAGCTCGCGTTGATTACGTCCCTGCCCTTTGTACAMACCGCCCGTCGCTCCTACCGATTGGGTGTGCTGGTGAAGCGTTCGGATTGAGAGCGGTCGGGAGTCTCTCCTGCCGCTCCCGAGAAGTTCGTTAAACCCTCCCACCTAGAGCTTAGCTCGGGTGGACCTGGCAGTCTCAGCTGGGTCTGCCGAAGAATAGAGGCTTGAGCACGGACCCGATCACGGCAACAACTGGGTGGGCAGCTCACTAGTTGGAGCTTGGGACCGTGCTGGGGGCCCGCAGGAAGCGACGGCTTGCCGTCGACCTCACTATT---------------------------------------------------------------------------------------------------------------------------------------------------------------------------------------------------------------------------------------------------------------------------------------------------------------------------------------------------------------------------------------------------------------------------------------------------------------------------------------------------------------------------------------------------------------------------------------------------------------------------------------------------------------------------------------------------------------------------------------------------------------------------------------------------------------------------------------------------------------------------------------------------------
>FN824382_HF920670_Draparnaldia_glomerata
GGCTCATTAAATCAGTTGTAGTTTATTTGATGATCCAATCTTACTCGGATAACTGTAGTAATTCTACAGCTAATACGTGCTTAAGTCCCAACTTCTGGAAGGGACGTGGTTATAAGACGTAAGGCCAACCGGGCTCTGCCCGATTTGAGTTGAACCATTATAAGTCCACGAATCGCATAGCCTCGTGCTGGCGATGTTTCATTCAAACTTCTGCCCTATCAACTTTCGACGGTAGGATAGAGGCCTACCATGGTGGTGACGGGTGACGGAGGATTAGGGTTCGGTTCCGGAGAGGGAGCCTGAGAAATGGCTACCACATCCAAGGAAGGCAGCAGGCGCGCAAATTACCCAATCCTGACACAGGGAGGTAGTGACAATAAATAACAATACCGGGCATTAAATGTCTGGTAATTGGAATGATAACAATCTAAATCCATTATAGATTACCAATTGGAGGGCAAGTCTGGTGCCAGCAGCCGCGGTAATTCCAGCTCCAATAGCGTATATTTAAGTTGTTGCAGTTAAAAAGCTCGTAGTTGGATTTCGGGTGACTTTCTGCGGTCCGCCTTCGGGTGTGCACTGCTGTCGGCCACCTTTCTGTCGGGGACGGGCTCCTGGGCTTAATTGTCCGGGACTCGGAGTCGGCGAGGTTACTTTGAGTAAATTAGAGTGTTCAAAGCAAGCCTGAGCTCTGAATACATTAGCATGGAATAACACGATAGGACTCTGGCCTATCTTGTTGGTCTGTAGGACCGGAGTAATGATTAAGAGGGACAGTCGGGGGCATTCGTATTTCATTGTCAGAGGTGAAATTCTTGGATTTATGAAAGACGAACTTCTGCGAAAGCATTTGCCAAGTATGTCTTCATTAATCAAGAACGAAAGTTGGGGGCTCGAAGACGATTAGATACCGTCGTAGTCTCAACCATAAACGATGCCGACTAGGGATCGGTGGGAGTTTTTTCGATGACTCCATGGGCACCTTATGAGAAATCAAAGTCTTTGGGTTCCGGGGGGAGTATGGTCGCAAGGCTGAAACTTAAAGGAATTGACGGAAGGGCACCACCAGGCGTGGAGCCTGCGGCTTAATTTGACTCAACACGGGAAAACTTACCAGGTCCAGACATAGTGAGGATTGACAGATTGAGAGCTCTTTCTTGATTCTATGGGTGGTGGTGCATGGCCGTTCTTAGTTGGTGGGTTGCCTTGTCAGGTTGATTCCGGTAACGAACGAGACCTCAGCCTGCTAAATAGTCACTGCCGCTTCTCGCGGCAGGCCGACTTCTTAGAGGGACTATTGTCGTTTAGGCAATGGAAGTATGAGGCAATAACAGGTCTGTGATGCCCTTAGATGTTCTGGGCCGCACGCGCGCTACACTGATGCATTCAACGAGCCTATCCTTGGCCGAGAGGCCCGGGTAATCTTTGAAACTGCATCGTGATGGGGATAGATTATTGCAATTATTAGTCTTCAACGAGGAATGCCTAGTAAGCGCGAGTCATCAGCTCGCGTTGATTACGTCCCTGCCCTTTGTACACACCGCCCGTCGCTCCTACCGATTGGGTGTGCTGGTGAAGCGTTCGGATTGAGAGCGGTCGGGAGTCTCTCCTGCCGCTCCCGAGAAGTTCGTTAAACCCTCCCACCTAGAGCTTAGCTCGGGTGGACCTGGCAGTCTCAGCTGGGTCTGCCGAAGAATAGAGGCTTGAGCACGGACCCGATTACGGCAACAACTGGGTGGGCAGCTCACTAGTTGGAGCTTGGGACCGTGCTGGGGGCCCGCAGGAAGCGACGGCTTGCCGTCGACCTCACTATT---------------------------------------------------------------------------------------------------------------------------------------------------------------------------------------------------------------------------------------------------------------------------------------------------------------------------------------------------------------------------------------------------------------------------------------------------------------------------------------------------------------------------------------------------------------------------------------------------------------------------------------------------------------------------------------------------------------------------------------------------------------------------------------------------------------------------------------------------------------------------------------------------------
>LN870287_Draparnaldia_cf._mutabilis
GGCTCATTAAATCAGTTGTAGTTTATTTGATGATCCAATCTTACTCGGATAACTGTAGTAATTCTACAGCTAATACGTGCTTAAGTCCCAACTTCTGGAAGGGACGTGGTTATAAGACGTAAGGCCAACCGGGYTCTGCCCGATTTGAGTTGAACCATTATAAGTCCACGAATCGCATAGCCTCGTGCTGGCGATGTTTCATTCAAACTTCTGCCCTATCAACTTTCGACGGTAGGATAGAGGCCTACCATGGTGGTGACGGGTGACGGAGGATTAGGGTTCGGTTCCGGAGAGGGAGCCTGARAAATGGCTACCACATCCAAGGAAGGCAGCAGGCGCGCAAATTACCCAATCCTGACACAGGGAGGTAGTGACAATAAATAACAATACYGGGCATTAAATGTCTGGTAATTGGAATGATAACAATCTAAATCCATTATAGATTACCAATTGGAGGGCAAGTCTGGTGCCAGCAGCCGCGGTAATTCCAGCTCCAATAGCGTATATTTAAGTTGTTGCANTTAAAAAGCTCGTAGTTGGATTTCGGGTGACTTTCTGCGGTCCGCCTTCGGGTGTGCACTGCTGTCGGCCACCTTTCTGTCGGGGACGGGCTCCTGGGCTTAATTGTCCGGGACTCGGAGTCGGCGAGGTTACTTTGAGTAAATTAGAGTGTTCAAAGCAAGCCTGAGCTCTGAATACATTAGCATGGAATAACACGATAGGACTCTGGCCTATCTTGTTGGTCTGTAGGACCGGAGTAATGATTAAGAGGGACAGTCGGGGGCATTCGTATTTCATTGTCAGAGGTGAAATTCTTGGATTTATGAAAGACGAACTTCTGCGAAAGCATTTGCCAAGTATGTCTTCATTAATCAAGAACGAAAGTTGGGGGCTCGAAGACGATTAGATACCGTCGTAGTCTCAACCATAAACGATGCCGACTAGGGATCGGTGGGAGTTTTTTCGATGACTCCATGGGCACCTTATGAGAAATCAAAGTCTTTGGGTTCCGGGGGGAGTATGGTCGCAAGGCTGAAACTTAAAGGAATTGACGGAAGGGCACCACCAGGCGTGGAGCCTGCGGCTTAATTTGACTCAACACGGGAAAACTTACCAGGTCCAGACATAGTGAGGATTGACAGATTGAGAGCTCTTTCTTGATTCTATGGGTGGTGGTGCATGGCCGTTCTTAGTTGGTGGGTTGCCTTGTCAGGTTGATTCCGGTAACGAACGAGACCTCAGCCTGCTAAATAGTCACTGCCGCTTCTCGCGGCAGGCCGACTTCTTAGAGGGACTATTGTCGTTTAGGCAATGGAAGTATGAGGCAATAACAGGTCTGTGATGCCCTTAGATGTTCTGGGCCGCACGCGCGCTACACTGATGCATTCAACGAGCCTATCCTTGGCCGAGAGGCCCGGGTAATCTTTGAAACTGCATCGTGATGGGGATAGATTATTGCAATTATTAGTCTTCAACGAGGAATGCCTAGTAAGCGCGAGTCATCAGCTCGCGTTGATTACGTCCCTGCCCTTTGTACACACCGCCCGTCGCTCCTACCGATTGGGTGTGCTGGTGAAGCGTTCGGATTGAGAGCGGTCGGGAGTCTCTCCTGCCGCTCCCGAGAAGTTCGTTAAACCCTCCCACCTAGAGCTTAGCTCGGGTGGACCTGGCAGTCTCAGCTGGGTCTGCCGAAGAATAGAGGCTTGAGCACGGACCCGATTACGGCAACAACTGGGTGGGCAGCTCACTAGTTGGAGCTTGGGACCGTGCTGGGGGCCCGCAGGAAGCGACGGCTTGCCGTCGACCTCACTATT---------------------------------------------------------------------------------------------------------------------------------------------------------------------------------------------------------------------------------------------------------------------------------------------------------------------------------------------------------------------------------------------------------------------------------------------------------------------------------------------------------------------------------------------------------------------------------------------------------------------------------------------------------------------------------------------------------------------------------------------------------------------------------------------------------------------------------------------------------------------------------------------------------
>FN824385_HF920665_Fritschiella_tuberosa
GGCTCATTAAATCAGTTGTAGTTTATTTGATGATCCTTTCTTACTCGGATAACTGTAGTAATTCTACAGCTAATACGTGCTTAAGTCCCAACTTCTGGAAGGGACGTGGTTATAAGACGTAAGGCCAACCGGGCTCTGCCCGATCTGAGGTGAACCATTATAAGTCCACGAATCGCATAGCCTCGCGCTGGCGATGTTTCATTCAAACTTCTGCCCTATCAACTTTCGACGGTAGGATAGAGGCCTACCATGGTGGTGACGGGTGACGGAGGATTAGGGTTCGGTTCCGGAGAGGGAGCCTGAGAAACGGCTACCACATCCAAGGAAGGCAGCAGGCGCGCAAATTACCCAATCCTGACACAGGGAGGTAGTGACAATAAATAACAATACCGGGCATTCAATGTCTGGTAATTGGAATGAGTACAATCTAAACCCATTAACGAGTACCAATTGGAGGGCAAGTCTGGTGCCAGCAGCCGCGGTAATTCCAGCTCCAATAGCGTATATTTAAGTTGTTGCAGTTAAAAAGCTCGTAGTTGGATTTCGGGTGGCTCTCTGCGGTCCGCCTTCGGGTGTGCACTGCTGTCGGCCACCTTTCTGTCGGGGACGGGCTCCTGGGCTTCACTGTCCGGGACTCGGAGTCGGCGAGGTTACTTTGAGTAAATTAGAGTGTTCAAAGCAAGCCTGAGCTCTGAATACATTAGCATGGAATAACGCGATAGGACTCTGGCCTATTTCGTTGGTCTGTAGGACCGGAGTAATGATTAAGAGGGACAGTCGGGGGCATTCATATTTCATTGTCAGAGGTGAAATTCTTGGATTTATGAAAGATGAACTTCTGCGAAAGCATTTGCCAAGTATGTCTTCATTAATCAAGAACGAAAGTTGGGGGCTCGAAGACGATTAGATACCGTCGTAGTCTCAACCATAAACGATGCCGACTAGGGATCGGTGGGAGTTTTTTTGATGACTCCGTGGGCACCTTATGAGAAATCAAAGTCTTTGGGTTCCGGGGGGAGTATGGTCGCAAGGCTGAAACTTAAAGGAATTGACGGAAGGGCACCACCAGGCGTGGAGCCTGCGGCTTAATTTGACTCAACACGGGAAAACTTACCAGGTCCAGACATAGTGAGGATTGACAGATTGAGAGCTCTTTCTTGATTCTATGGGTGGTGGTGCATGGCCGTTCTTAGTTGGTGGGTTGCCTTGTCAGGTTGATTCCGGTAACGAACGAGACCTCAGCCTGCTAAATAGTCACTGCCGCTTCTTGCGGCTGGCAGACTTCTTAGAGGGACTATTGTCGTTTAGGCAATGGAAGTATGAGGCAATAACAGGTCTGTGATGCCCTTAGATGTTCTGGGCCGCACGCGCGCTACACTGATGCATTCAACGAGCCTATCCTTGGCCGAGAGGCCCGGGTAATCTTTGAAACTGCATCGTGATGGGGATAGATTATTGCAATTATTAGTCTTCAACGAGGAATGCCTAGTAAGCGCGAGTCATCAGCTCGCGTTGATTACGTCCCTGCCCTTTGTACACACCGCCCGTCGCTCCTACCGATTGGGTGTGCTGGTGAAGTGTTCGGATTGAGGACGGTCGGGAGTCTCTCCCACCGCCCCCGAGAAGTTCATTAAACCCTCCCACCTAGAGCATAGCTCGGGTGGATCTGGCAGTCTCAGCTGGGTCTGCTGAAGAACAGAGGCTTGAGCATGGACCCGTTCACGGCAACAACTGGGTGGGCAGCTCACTAGTTGGTGCTTGGGACCGTGCTGGGGGCCCGCAGGAAGCAACGGCTTGCCGTTGAACTCAAAATT---------------------------------------------------------------------------------------------------------------------------------------------------------------------------------------------------------------------------------------------------------------------------------------------------------------------------------------------------------------------------------------------------------------------------------------------------------------------------------------------------------------------------------------------------------------------------------------------------------------------------------------------------------------------------------------------------------------------------------------------------------------------------------------------------------------------------------------------------------------------------------------------------------
>GD201802
GGCTCATTAAATCAGTTGTAGTTTATTTGATGATCCTTTCTTACTCGGATAACTGTAGTAATTCTACAGCTAATACGTGCTTAAGTCCCAACTTCTGGAAGGGACGTGGTTATAAGACGTAAGGCCAACCGGGCTCTGCCCGATCTGAGGTGAACCATTATAAGTCCACGAATCGCATAGCCTCGCGCTGGCGATGTTTCATTCAAACTTCTGCCCTATCAACTTTCGACGGTAGGATAGAGGCCTACCATGGTGGTGACGGGTGACGGAGGATTAGGGTTCGGTTCCGGAGAGGGAGCCTGAGAAACGGCTACCACATCCAAGGAAGGCAGCAGGCGCGCAAATTACCCAATCCTGACACAGGGAGGTAGTGACAATAAATAACAATACCGGGCATTTAATGTCTGGTAATTGGAATGAGTACAATCTAAACCCATTAACGAGTACCAATTGGAGGGCAAGTCTGGTGCCAGCAGCCGCGGTAATTCCAGCTCCAATAGCGTATATTTAAGTTGTTGCAGTTAAAAAGCTCGTAGTTGGATTTCGGGTGGCTCTCTGCGGTCCGCCTTCGGGTGTGCACTGCTGTCGGCCACCTTTCTGTCGGGGACGGGCTCCTGGGCTTCACTGTCCGGGACTCGGAGTCGGCGAGGTTACTTTGAGTAAATTAGAGTGTTCAAAGCAAGCCTGAGCTCTGAATACATTAGCATGGAATAACGCGATAGGACTCTGGCCTATCTTGTTGGTCTGTAGGACCGGAGTAATGATTAAGAGGGACAGTCGGGGGCATTCATATTTCATTGTCAGAGGTGAAATTCTTGGATTTATGAAAGATGAACTTCTGCGAAAGCATTTGCCAAGTATGTCTTCATTAATCAAGAACGAAAGTTGGGGGCTCGAAGACGATTAGATACCGTCGTAGTCTCAACCATAAACGATGCCGACTAGGGATCGGTGGGAGTTTTTTTGATGACTCCGTGGGCACCTTATGAGAAATCAAAGTCTTTGGGTTCCGGGGGGAGTATGGTCGCAAGGCTGAAACTTAAAGGAATTGACGGAAGGGCACCACCAGGCGTGGAGCCTGCGGCTTAATTTGACTCAACACGGGAAAACTTACCAGGTCCAGACATAGTGAGGATTGACAGATTGAGAGCTCTTTCTTGATTCTATGGGTGGTGGTGCATGGCCGTTCTTAGTTGGTGGGTTGCCTTGTCAGGTTGATTCCGGTAACGAACGAGACCTCAGCCTGCTAAATAGTCACTGCCGCTTCTTGCGGTTGGCAGACTTCTTAGAGGGACTATTGTCGTTTAGGCAATGGAAGTATGAGGCAATAACAGGTCTGTGATGCCCTTAGATGTTCTGGGCCGCACGCGCGCTACACTGATGCATTCAACGAGCCTATCCTTGACCGAGAGGTCCGGGTAATCTTTGAAACTGCATCGTGATGGGGATAGATTATTGCAATTATTAGTCTTCAACGAGGAATGCCTAGTAAGCGCGAGTCATCAGCTCGCGTTGATTACGTCCCTGCCCTTTGTACACACCGCCCGTCGCTCCTACCGATTGGGTGTGCTGGTGAAGTGTTCGGATTGAGGACGGTCGGGAGTCTCTCCCACCGTCCCCGAGAAGTTCATTAAACCCTCCCACCTAGAGCATAGATCGGGTGGACCTGGCAGTCTCAGCTGGGTCTGCTGAAGAACAGAGGCTTGAGCATGGACCCGTTCACGGCAACAACTGGGTGGGCAGCTCACTAGTTGGTGCTTGGGACCGTGCTGGGGGCCCGCAGGAAGCAACGGCTTGCCGTTGAACTCACTATTAACATGATTACAGGAGCTGCACAAATGGATGGTGCAATTTTAGTAGTTTCTGGTGCTGATGGTCCTATGCCTCAAACAACAGAACACGTATTATTAGCAAAACAGGTTGGTGTACCAGCTATTGTTGTATTCTTAAATAAATCGGATCAAGTTGATGACCCAGAGTTATTAGAATTAGTTGAGTTAGAAGTTCGTGATATTTTAGATAAATATGGATTTGCAAGCGATGAGATTCCTGTTTTATCAGGTTCAGCTCTTTTAGCTTTAGAAGCATTAGTTGAGAACCCTACTACTAAAAAAGGTGAAAATGAGTGGGTTGACAAAATTTACAAATTAATGGAAACAGTTGATGAATTCATTCCAACTCCAGCACGTGAAATGGATAAACCTTTCTTATTAGCTGTTGAAGATGTATTTAGTATTACTGGTCGTGGTACAGTAGCAACAGGTCGTGTTGAAAGAGGCTCATTAACAGTTGGTGAATCTGTTGAAATTATTGGTTTAAAAGACACAAAAACAGTAACAGTTACTGGGATTGAAATGTTCCAAAAAACTTTAGATGAAACAATTGCAGGTGATAACGTTGGTATTTTATTACGTGGAGTTCAAAAAAAAGATATTGAACGAGGAATGGTTCTTGCAAAACCAGGGACTATTAAACCACATACAGAATTTGAAGGTCAAGTTTATGTTTTAACAGCTGAAGAAGGTGGTCGTAAAAGTGGTTTCTTTAAAGGTTATCAACCTCAATTCTATGTACGTACAACAGATGTTACTGGAAAAATTTTAGACTTTAGTTACATTAAACAACGTAATCCATCTGAACTTTCTACAATGCATTCTAACCCGATGGTTTGTCCTGGTGATTATGTA
>GD201805
GGCTCATTAAATCAGTTGTAGTTTATTTGATGATCCTTTCTTACTCGGATAACTGTAGTAATTCTACAGCTAATACGTGCTTAAGTCCCAACTTCTGGAAGGGACGTGGTTATAAGACGTAAGGCCAACCGGGCTCTGCCCGATCTGAGGTGAACCATTATAAGTCCACGAATCGCATAGCCTCGCGCTGGCGATGTTTCATTCAAACTTCTGCCCTATCAACTTTCGACGGTAGGATAGAGGCCTACCATGGTGGTGACGGGTGACGGAGGATTAGGGTTCGGTTCCGGAGAGGGAGCCTGAGAAACGGCTACCACATCCAAGGAAGGCAGCAGGCGCGCAAATTACCCAATCCTGACACAGGGAGGTAGTGACAATAAATAACAATACCGGGCATTTAATGTCTGGTAATTGGAATGAGTACAATCTAAACCCATTAACGAGTACCAATTGGAGGGCAAGTCTGGTGCCAGCAGCCGCGGTAATTCCAGCTCCAATAGCGTATATTTAAGTTGTTGCAGTTAAAAAGCTCGTAGTTGGATTTCGGGTGGCTCTCTGCGGTCCGCCTTCGGGTGTGCACTGCTGTCGGCCACCTTTCTGTCGGGGACGGGCTCCTGGGCTTCACTGTCCGGGACTCGGAGTCGGCGAGGTTACTTTGAGTAAATTAGAGTGTTCAAAGCAAGCCTGAGCTCTGAATACATTAGCATGGAATAACGCGATAGGACTCTGGCCTATCTTGTTGGTCTGTAGGACCGGAGTAATGATTAAGAGGGACAGTCGGGGGCATTCATATTTCATTGTCAGAGGTGAAATTCTTGGATTTATGAAAGATGAACTTCTGCGAAAGCATTTGCCAAGTATGTCTTCATTAATCAAGAACGAAAGTTGGGGGCTCGAAGACGATTAGATACCGTCGTAGTCTCAACCATAAACGATGCCGACTAGGGATCGGTGGGAGTTTTTTTGATGACTCCGTGGGCACCTTATGAGAAATCAAAGTCTTTGGGTTCCGGGGGGAGTATGGTCGCAAGGCTGAAACTTAAAGGAATTGACGGAAGGGCACCACCAGGCGTGGAGCCTGCGGCTTAATTTGACTCAACACGGGAAAACTTACCAGGTCCAGACATAGTGAGGATTGACAGATTGAGAGCTCTTTCTTGATTCTATGGGTGGTGGTGCATGGCCGTTCTTAGTTGGTGGGTTGCCTTGTCAGGTTGATTCCGGTAACGAACGAGACCTCAGCCTGCTAAATAGTCACTGCCGCTTCTTGCGGTTGGCAGACTTCTTAGAGGGACTATTGTCGTTTAGGCAATGGAAGTATGAGGCAATAACAGGTCTGTGATGCCCTTAGATGTTCTGGGCCGCACGCGCGCTACACTGATGCATTCAACGAGCCTATCCTTGACCGAGAGGTCCGGGTAATCTTTGAAACTGCATCGTGATGGGGATAGATTATTGCAATTATTAGTCTTCAACGAGGAATGCCTAGTAAGCGCGAGTCATCAGCTCGCGTTGATTACGTCCCTGCCCTTTGTACACACCGCCCGTCGCTCCTACCGATTGGGTGTGCTGGTGAAGTGTTCGGATTGAGGACGGTCGGGAGTCTCTCCCACCGTCCCCGAGAAGTTCATTAAACCCTCCCACCTAGAGCATAGATCGGGTGGACCTGGCAGTCTCAGCTGGGTCTGCTGAAGAACAGAGGCTTGAGCATGGACCCGTTCACGGCAACAACTGGGTGGGCAGCTCACTAGTTGGTGCTTGGGACCGTGCTGGGGGCCCGCAGGAAGCAACGGCTTGCCGTTGAACTCACTATTAACATGATTACAGGAGCTGCACAAATGGATGGTGCAATTTTAGTAGTTTCTGGTGCTGATGGTCCTATGCCTCAAACAACAGAACACGTATTATTAGCAAAACAGGTTGGTGTACCAGCTATTGTTGTATTCTTAAATAAATCGGATCAAGTTGATGACCCAGAGTTATTAGAATTAGTTGAGTTAGAAGTTCGTGATATTTTAGATAAATATGGATTTGCAAGCGATGAGATTCCTGTTTTATCAGGTTCAGCTCTTTTAGCTTTAGAAGCATTAGTTGAGAACCCTACTACTAAAAAAGGTGAAAATGAGTGGGTTGACAAAATTTACAAATTAATGGAAACAGTTGATGAATTCATTCCAACTCCAGCACGTGAAATGGATAAACCTTTCTTATTAGCTGTTGAAGATGTATTTAGTATTACTGGTCGTGGTACAGTAGCAACAGGTCGTGTTGAAAGAGGCTCATTAACAGTTGGTGAATCTGTTGAAATTATTGGTTTAAAAGACACAAAAACAGTAACAGTTACTGGGATTGAAATGTTCCAAAAAACTTTAGATGAAACAATTGCAGGTGATAACGTTGGTATTTTATTACGTGGAGTTCAAAAAAAAGATATTGAACGAGGAATGGTTCTTGCAAAACCAGGGACTATTAAACCACATACAGAATTTGAAGGTCAAGTTTATGTTTTAACAGCTGAAGAAGGTGGTCGTAAAAGTGGTTTCTTTAAAGGTTATCAACCTCAATTCTATGTACGTACAACAGATGTTACTGGAAAAATTTTAGACTTTAGTTACATTAAACAACGTAATCCATCTGAACTTTCTACAATGCATTCTAACCCGATGGTTTGTCCTGGTGATTATGTA
>YJ201801
GGCTCATTAAATCAGTTGTAGTTTATTTGATGATCCTTTCTTACTCGGATAACTGTAGTAATTCTACAGCTAATACGTGCTTAAGTCCCAACTTCTGGAAGGGACGTGGTTATAAGACGTAAGGCCAACCGGGCTCTGCCCGATCTGAGGTGAACCATTATAAGTCCACGAATCGCATAGCCTCGTGCTGGCGATGTTTCATTCAAACTTCTGCCCTATCAACTTTCGACGGTAGGATAGAGGCCTACCATGGTGGTGACGGGTGACGGAGGATTAGGGTTCGGTTCCGGAGAGGGAGCCTGAGAAACGGCTACCACATCCAAGGAAGGCAGCAGGCGCGCAAATTACCCAATCCTGACACAGGGAGGTAGTGACAATAAATAACAATACCGGGCATTTAATGTCTGGTAATTGGAATGAGTACAATCTAAACCCATTAACGAGTACCAATTGGAGGGCAAGTCTGGTGCCAGCAGCCGCGGTAATTCCAGCTCCAATAGCGTATATTTAAGTTGTTGCAGTTAAAAAGCTCGTAGTTGGATTTCGGGTGGCTCTCTGCGGTCCGCCTTCGGGTGTGTACTGCTGTCGGCCACCTTTCTGTCGGGGACGGGCTCCTGGGCTTAACTGTCCGGGACTCGGAGTCGGCGAGGTTACTTTGAGTAAATTAGAGTGTTCAAAGCAAGCCTGAGCTCTGAATACATTAGCATGGAATAACGCGATAGGACTCTGGCCTATCTTGTTGGTCTGTAGGACCGGAGTAATGATTAAGAGGGACAGTCGGGGGCATTCGTATTTCATTGTCAGAGGTGAAATTCTTGGATTTATGAAAGACGAACTTCTGCGAAAGCATTTGCCAAGTATGTCTTCATTAATCAAGAACGAAAGTTGGGGGCTCGAAGACGATTAGATACCGTCGTAGTCTCAACCATAAACGATGCCGACTAGGGATCGGTGGGAGTTTTTTTGATGACTCCGTGGGCACCTTATGAGAAATCAAAGTCTTTGGGTTCCGGGGGGAGTATGGTCGCAAGGCTGAAACTTAAAGGAATTGACGGAAGGGCACCACCAGGCGTGGAGCCTGCGGCTTAATTTGACTCAACACGGGAAAACTTACCAGGTCCAGACATAGTGAGGATTGACAGATTGAGAGCTCTTTCTTGATTCTATGGGTGGTGGTGCATGGCCGTTCTTAGTTGGTGGGTTGCCTTGTCAGGTTGATTCCGGTAACGAACGAGACCTCAGCCTGCTAAATAGTCACTGCCGCTTCTTGCGGCTGGCAGACTTCTTAGAGGGACTATTGTCGTTTAGGCAATGGAAGTATGAGGCAATAACAGGTCTGTGATGCCCTTAGATGTTCTGGGCCGCACGCGCGCTACACTGATGCATTCAACGAGCCTATCCTTGGCCGAGAGGCCCGGGTAATCTTTGAAACTGCATCGTGATGGGGATAGATTATTGCAATTATTAGTCTTCAACGAGGAATGCCTAGTAAGCGCGAGTCATCAGCTCGCGTTGATTACGTCCCTGCCCTTTGTACACACCGCCCGTCGCTCCTACCGATTGGGTGTGCTGGTGAAGTGTTCGGATTGAGGACGGTCGGGAGTCTCTCCCACCGTCCCCGAGAAGTTCATTAAACCCTCCCACCTAGAGCATAGCTCGGGTGGATCTGGCAGTCTCAGCTGGGTCTGCTGAAGTATAGAGGCTTGAGCATGGACCCGTTTACGGCAACAACTGGGTGGGCAGCTCACTAGTTGGTGCTTGGGACCGTGCTGGGGGCCCGCAGGAAACAACGGCTTGCCGTTGACTTTCACATTAACATGATTACAGGAGCTGCACAAATGGATGGTGCTATTTTAGTAGTTTCGGGTGCGGATGGTCCTATGCCTCAAACAACAGAACACGTACTTTTAGCAAAACAGGTAGGTGTACCAGCTATTGTTGTATTCTTAAATAAATCGGATCAAGTTGATGACCCAGAATTATTAGAACTAGTTGAATTAGAGGTTCGTGATATTTTAGATAAATATGGATTTGCAAGCGATGAGATTCCAGTTTTATCAGGTTCAGCTCTTTTAGCTCTAGAAGCATTAGTTGAGAATCCTACGACTAAAAAAGGTGATAATGAGTGGGTTGACAAAATTTACAAACTAATGGAAACAGTTGATGAGTTTATTCCAACTCCAGCACGTGAAATGGATAAACCTTTCTTATTAGCTGTTGAAGACGTATTTAGTATTACTGGTCGTGGTACAGTAGCAACAGGTCGTGTTGAAAGAGGATCATTAACAGTTGGTGAATCTGTTGAAATTATTGGTTTAAAAGATACAAAAACAGTAACAGTTACTGGTCTTGAAATGTTCCAAAAAACTTTAGATGAAACAATTGCAGGTGATAATGTTGGTATTTTATTACGTGGTGTTCAAAAAAAAGATATTGAACGCGGAATGGTTCTTGCAAAACCGGGTACTATTAAACCACATACTGAATTTGAAGGTCAAGTTTATGTTTTAACAGCTGAAGAAGGCGGTCGTAAAAGTGGTTTCTTTAAAGGGTACCAACCTCAATTCTATGTTCGTACAACAGATGTTACTGGAAGAATTTTAGACTTTAGTTATATTAAACAACGTAATCCATCTGAACTTTCTACAATGCATTCTAACCCTATGGTTTGTCCTGGTGATTATGTA
>YJ201802F
GGCTCATTAAATCAGTTGTAGTTTATTTGATGATCCTTTCTTACTCGGATAACTGTAGTAATTCTACAGCTAATACGTGCTTAAGTCCCAACTTCTGGAAGGGACGTGGTTATAAGACGTAAGGCCAACCGGGCTCTGCCCGATCTGAGGTGAACCATTATAAGTCCACGAATCGCATAGCCTCGTGCTGGCGATGTTTCATTCAAACTTCTGCCCTATCAACTTTCGACGGTAGGATAGAGGCCTACCATGGTGGTGACGGGTGACGGAGGATTAGGGTTCGGTTCCGGAGAGGGAGCCTGAGAAACGGCTACCACATCCAAGGAAGGCAGCAGGCGCGCAAATTACCCAATCCTGACACAGGGAGGTAGTGACAATAAATAACAATACCGGGCATTTAATGTCTGGTAATTGGAATGAGTACAATCTAAACCCATTAACGAGTACCAATTGGAGGGCAAGTCTGGTGCCAGCAGCCGCGGTAATTCCAGCTCCAATAGCGTATATTTAAGTTGTTGCAGTTAAAAAGCTCGTAGTTGGATTTCGGGTGGCTCTCTGCGGTCCGCCTTCGGGTGTGTACTGCTGTCGGCCACCTTTCTGTCGGGGACGGGCTCCTGGGCTTAACTGTCCGGGACTCGGAGTCGGCGAGGTTACTTTGAGTAAATTAGAGTGTTCAAAGCAAGCCTGAGCTCTGAATACATTAGCATGGAATAACGCGATAGGACTCTGGCCTATCTTGTTGGTCTGTAGGACCGGAGTAATGATTAAGAGGGACAGTCGGGGGCATTCGTATTTCATTGTCAGAGGTGAAATTCTTGGATTTATGAAAGACGAACTTCTGCGAAAGCATTTGCCAAGTATGTCTTCATTAATCAAGAACGAAAGTTGGGGGCTCGAAGACGATTAGATACCGTCGTAGTCTCAACCATAAACGATGCCGACTAGGGATCGGTGGGAGTTTTTTTGATGACTCCGTGGGCACCTTATGAGAAATCAAAGTCTTTGGGTTCCGGGGGGAGTATGGTCGCAAGGCTGAAACTTAAAGGAATTGACGGAAGGGCACCACCAGGCGTGGAGCCTGCGGCTTAATTTGACTCAACACGGGAAAACTTACCAGGTCCAGACATAGTGAGGATTGACAGATTGAGAGCTCTTTCTTGATTCTATGGGTGGTGGTGCATGGCCGTTCTTAGTTGGTGGGTTGCCTTGTCAGGTTGATTCCGGTAACGAACGAGACCTCAGCCTGCTAAATAGTCACTGCCGCTTCTTGCGGCTGGCAGACTTCTTAGAGGGACTATTGTCGTTTAGGCAATGGAAGTATGAGGCAATAACAGGTCTGTGATGCCCTTAGATGTTCTGGGCCGCACGCGCGCTACACTGATGCATTCAACGAGCCTATCCTTGGCCGAGAGGCCCGGGTAATCTTTGAAACTGCATCGTGATGGGGATAGATTATTGCAATTATTAGTCTTCAACGAGGAATGCCTAGTAAGCGCGAGTCATCAGCTCGCGTTGATTACGTCCCTGCCCTTTGTACACACCGCCCGTCGCTCCTACCGATTGGGTGTGCTGGTGAAGTGTTCGGATTGAGGACGGTCGGGAGTCTCTCCCACCGTCCCCGAGAAGTTCATTAAACCCTCCCACCTAGAGCATAGCTCGGGTGGATCTGGCAGTCTCAGCTGGGTCTGCTGAAGTATAGAGGCTTGAGCATGGACCCGTTTACGGCAACAACTGGGTGGGCAGCTCACTAGTTGGTGCTTGGGACCGTGCTGGGGGCCCGCAGGAAACAACGGCTTGCCGTTGACTTTCACATTAACATGATTACAGGAGCTGCACAAATGGATGGTGCTATTTTAGTAGTTTCGGGTGCGGATGGTCCTATGCCTCAAACAACAGAACACGTACTTTTAGCAAAACAGGTAGGTGTACCAGCTATTGTTGTATTCTTAAATAAATCGGATCAAGTTGATGACCCAGAATTATTAGAACTAGTTGAATTAGAGGTTCGTGATATTTTAGATAAATATGGATTTGCAAGCGATGAGATTCCAGTTTTATCAGGTTCAGCTCTTTTAGCTCTAGAAGCATTAGTTGAGAATCCTACGACTAAAAAAGGTGATAATGAGTGGGTTGACAAAATTTACAAACTAATGGAAACAGTTGATGAGTTTATTCCAACTCCAGCACGTGAAATGGATAAACCTTTCTTATTAGCTGTTGAAGACGTATTTAGTATTACTGGTCGTGGTACAGTAGCAACAGGTCGTGTTGAAAGAGGATCATTAACAGTTGGTGAATCTGTTGAAATTATTGGTTTAAAAGATACAAAAACAGTAACAGTTACTGGTCTTGAAATGTTCCAAAAAACTTTAGATGAAACAATTGCAGGTGATAATGTTGGTATTTTATTACGTGGTGTTCAAAAAAAAGATATTGAACGCGGAATGGTTCTTGCAAAACCGGGTACTATTAAACCACATACTGAATTTGAAGGTCAAGTTTATGTTTTAACAGCTGAAGAAGGCGGTCGTAAAAGTGGTTTCTTTAAAGGGTACCAACCTCAATTCTATGTTCGTACAACAGATGTTACTGGAAGAATTTTAGACTTTAGTTATATTAAACAACGTAATCCATCTGAACTTTCTACAATGCATTCTAACCCTATGGTTTGTCCTGGTGATTATGTA
>YJ201806
GGCTCATTAAATCAGTTGTAGTTTATTTGATGATCCTTTCTTACTCGGATAACTGTAGTAATTCTACAGCTAATACGTGCTTAAGTCCCAACTTCTGGAAGGGACGTGGTTATAAGACGTAAGGCCAACCGGGCTCTGCCCGATCTGAGGTGAACCATTATAAGTCCACGAATCGCATAGCCTCGCGCTGGCGATGTTTCATTCAAACTTCTGCCCTATCAACTTTCGACGGTAGGATAGAGGCCTACCATGGTGGTGACGGGTGACGGAGGATTAGGGTTCGGTTCCGGAGAGGGAGCCTGAGAAACGGCTACCACATCCAAGGAAGGCAGCAGGCGCGCAAATTACCCAATCCTGACACAGGGAGGTAGTGACAATAAATAACAATACCGGGCATTTAATGTCTGGTAATTGGAATGAGTACAATCTAAACCCATTAACGAGTACCAATTGGAGGGCAAGTCTGGTGCCAGCAGCCGCGGTAATTCCAGCTCCAATAGCGTATATTTAAGTTGTTGCAGTTAAAAAGCTCGTAGTTGGATTTCGGGTGGCTCTCTGCGGTCCGCCTTCGGGTGTGCACTGCTGTCGGCCACCTTTCTGTCGGGGACGGGCTCCTGGGCTTCACTGTCCGGGACTCGGAGTCGGCGAGGTTACTTTGAGTAAATTAGAGTGTTCAAAGCAAGCCTGAGCTCTGAATACATTAGCATGGAATAACGCGATAGGACTCTGGCCTATCTTGTTGGTCTGTAGGACCGGAGTAATGATTAAGAGGGACAGTCGGGGGCATTCATATTTCATTGTCAGAGGTGAAATTCTTGGATTTATGAAAGATGAACTTCTGCGAAAGCATTTGCCAAGTATGTCTTCATTAATCAAGAACGAAAGTTGGGGGCTCGAAGACGATTAGATACCGTCGTAGTCTCAACCATAAACGATGCCGACTAGGGATCGGTGGGAGTTTTTTTGATGACTCCGTGGGCACCTTATGAGAAATCAAAGTCTTTGGGTTCCGGGGGGAGTATGGTCGCAAGGCTGAAACTTAAAGGAATTGACGGAAGGGCACCACCAGGCGTGGAGCCTGCGGCTTAATTTGACTCAACACGGGAAAACTTACCAGGTCCAGACATAGTGAGGATTGACAGATTGAGAGCTCTTTCTTGATTCTATGGGTGGTGGTGCATGGCCGTTCTTAGTTGGTGGGTTGCCTTGTCAGGTTGATTCCGGTAACGAACGAGACCTCAGCCTGCTAAATAGTCACTGCCGCTTCTTGCGACAGGCAGACTTCTTAGAGGGACTATTGTCGTTTAGGCAATGGAAGTATGAGGCAATAACAGGTCTGTGATGCCCTTAGATGTTCTGGGCCGCACGCGCGCTACACTGATGCATTCAACGAGCCTATCCTTGGCCGAGAGGCCCGGGTAATCTTTGAAACTGCATCGTGATGGGGATAGATTATTGCAATTATTAGTCTTCAACGAGGAATGCCTAGTAAGCGCGAGTCATCAGCTCGCGTTGATTACGTCCCTGCCCTTTGTACACACCGCCCGTCGCTCCTACCGATTGGGTGTGCTGGTGAAGTGTTCGGATTGAGGACGGTCGGGAGTCTCTCCCACCGCCCCCGAGAAGTTCATTAAACCCTCCCACCTAGA---------------------------------------------------------------------------------------------------------------------------------------------------------------------AACATGATCACAGGAGCTGCTCAAATGGATGGTGCAATTTTAGTAGTTTCTGGTGCTGATGGGCCTATGCCTCAAACAACAGAACACGTATTATTAGCAAAACAGGTTGGTGTACCAGCTATTGTTGTATTCTTAAATAAATCGGATCAAGTTGATGACCCAGAGTTATTAGAACTAGTTGAGTTAGAAGTTCGTGATATTTTAGATAAATATGGATTCGCAAGTGACGAGATTCCAGTTTTATCAGGTTCAGCTCTTTTAGCTTTAGAAGCATTAGTTGAAAATCCTAGTACTAAAAAAGGTGACAATGAGTGGGTTGACAAAATTTACAAATTAATGGAAACAGTGGATGAATTCATTCCAACTCCAGCACGTGAAATGGATAAACCTTTCTTATTAGCGGTTGAAGATGTATTTAGTATTACTGGTCGTGGTACAGTAGCAACAGGCCGTGTTGAAAGAGGATCATTAACAGTTGGTGAATCTGTTGAAATTATCGGTTTAAAAGAGACAAAAACAGTAACAGTTACTGGGATAGAAATGTTCCAAAAAACTTTAGATGAAACAATTGCAGGTGATAATGTTGGTATTTTATTACGTGGAGTTCAAAAAAAAGATATTGAACGAGGAATGGTTCTTGCAAAACCAGGGACTATTAAACCACATACTGAATTTGAAGGTCAAGTTTATGTTTTAACAGCTGAAGAAGGTGGTCGTAAAAGTGGTTTCTTTAAAGGTTATCAACCCCAATTCTATGTACGTACAACAGATGTTACTGGAAAAATCTTAGACTTTAGTTACATTAAACAACGTAATCCATCTGAACTTTCTACAATGCATTCTAACCCGATGGTTTGCCCTGGTGATTATGTA
>HB201823
GGCTCATTAAATCAGTTGTAGTTTATTTGATGATCCTTTCTTACTCGGATAACTGTAGTAATTCTACAGCTAATACGTGCTTAAGTCCCAACTTCTGGAAGGGACGTGGTTATAAGACGTAAGGCCAACCGGGCTCTGCCCGATCTGAGGTGAACCATTATAAGTCCACGAATCGCATAGCCTCGCGCTGGCGATGTTTCATTCAAACTTCTGCCCTATCAACTTTCGACGGTAGGATAGAGGCCTACCATGGTGGTGACGGGTGACGGAGGATTAGGGTTCGGTTCCGGAGAGGGAGCCTGAGAAACGGCTACCACATCCAAGGAAGGCAGCAGGCGCGCAAATTACCCAATCCTGACACAGGGAGGTAGTGACAATAAATAACAATACCGGGCATTCAATGTCTGGTAATTGGAATGAGTACAATCTAAACCCATTAACGAGTACCAATTGGAGGGCAAGTCTGGTGCCAGCAGCCGCGGTAATTCCAGCTCCAATAGCGTATATTTAAGTTGTTGCAGTTAAAAAGCTCGTAGTTGGATTTCGGGTGGCTCTCTGCGGTCCGCCTTCGGGTGTGCACTGCTGTCGGCCACCTTTCTGTCGGGGACGGGCTCCTGGGCTTCACTGTCCGGGACTCGGAGTCGGCGAGGTTACTTTGAGTAAATTAGAGTGTTCAAAGCAAGCCTGAGCTCTGAATACATTAGCATGGAATAACGCGATAGGACTCTGGCCTATTTCGTTGGTCTGTAGGACCGGAGTAATGATTAAGAGGGACAGTCGGGGGCATTCATATTTCATTGTCAGAGGTGAAATTCTTGGATTTATGAAAGATGAACTTCTGCGAAAGCATTTGCCAAGTATGTCTTCATTAATCAAGAACGAAAGTTGGGGGCTCGAAGACGATTAGATACCGTCGTAGTCTCAACCATAAACGATGCCGACTAGGGATCGGTGGGAGTTTTTTTGATGACTCCGTGGGCACCTTATGAGAAATCAAAGTCTTTGGGTTCCGGGGGGAGTATGGTCGCAAGGCTGAAACTTAAAGGAATTGACGGAAGGGCACCACCAGGCGTGGAGCCTGCGGCTTAATTTGACTCAACACGGGAAAACTTACCAGGTCCAGACATAGTGAGGATTGACAGATTGAGAGCTCTTTCTTGATTCTATGGGTGGTGGTGCATGGCCGTTCTTAGTTGGTGGGTTGCCTTGTCAGGTTGATTCCGGTAACGAACGAGACCTCAGCCTGCTAAATAGTCACTGCCGCTTCTTGCGGCTGGCAGACTTCTTAGAGGGACTATTGTCGTTTAGGCAATGGAAGTATGAGGCAATAACAGGTCTGTGATGCCCTTAGATGTTCTGGGCCGCACGCGCGCTACACTGATGCATTCAACGAGCCTATCCTTGGCCGAGAGGCCCGGGTAATCTTTGAAACTGCATCGTGATGGGGATAGATTATTGCAATTATTAGTCTTCAACGAGGAATGCCTAGTAAGCGCGAGTCATCAGCTCGCGTTGATTACGTCCCTGCCCTTTGTACACACCGCCCGTCGCTCCTACCGATTGGGTGTGCTGGTGAAGTGTTCGGATTGAGGACGGTCGGGAGTCTCTCCCACCGCCCCCGAGAAGTTCATTAAACCCTCCCACCTAGAGTTTGGCTCGGGTGGATCTGGCAGTCTCAGCTGGGTCTGCTGAAGAACAGAGGCTTGAGCATGGACCCGTTTACGGCAACAACTGGGTGGGCAGCTCACTAGTTGGTGCTTGGGACCGTGCTGGGGGCCCGCAGGAAGCAACGGCTTGCCGTTGTCCTCAAAATTAACATGATTACAGGAGCTGCTCAAATGGATGGTGCAATTTTAGTAGTTTCTGGTGCTGACGGCCCTATGCCTCAAACAACAGAACACGTACTATTAGCAAAACAGGTTGGTGTACCAGCTATTGTTGTATTCTTAAATAAATCGGATCAAGTTGATGACCCAGAGTTATTAGAACTAGTTGAGTTAGAAGTTCGTGATATTTTAGATAAATATGGATTCGCAAGTGACGAGATTCCAGTTTTATCTGGCTCAGCTCTTTTAGCTTTAGAAGCATTAGTTGAAAATCCTAGTACTAAAAAAGGTGAAAATGAGTGGGTTGACAAAATTTACAAATTAATGGAAACAGTGGATGAATTCATTCCAACTCCAGAACGTGAAATGGATAAACCTTTCTTATTAGCGGTTGAAGATGTATTTAGTATTACTGGTCGTGGTACAGTAGCAACAGGCCGTGTCGAAAGAGGATCATTAACAGCTGGTGAATCTGTTGAAATTATTGGTTTAAAAGACACAAAAACAGTAACTGTTACTGGGATTGAAATGTTCCAAAAAACTTTAGATGAAACAATTGCAGGTGATAATGTTGGTATTTTATTACGTGGAGTTCAAAAAAAAGATATTGAACGAGGAATGGTTCTTGCAAAACCAGGGACTATTAAACCACATACTGAATTTAAAGGTCAAGTTTATGTTTTAACAGCTGAAGAAGGTGGTCGTAAAAGTGGTTTCTTTAAAGGTTATCAACCTCAATTCTATGTACGTACAACAGATGTTACTGGAAAAATTTTAGATTTTAGTTACATTAAACAACGTAATCCATCTGAACTTTCTACAATGCATTCTAATCCTATGGTTTGCCCTGGTGATTCTGTA
>AES201713
GGCTCATTAAATCAGTTGTAGTTTATTTGATGATCCAATCTTACTCGGATAACTGTAGTAATTCTACAGCTAATACGTGCTTAAGTCCCAACTTCTGGAAGGGACGTGGTTATAAGACGTAAGGCCAACCGGGCTCTGCCCGATTTGAGTTGAACCATTATAAGTCCACGAATCGCATAGCCTCGTGCTGGCGATGTTTCATTCAAACTTCTGCCCTATCAACTTTCGACGGTAGGATAGAGGCCTACCATGGTGGTGACGGGTGACGGAGGATTAGGGTTCGGTTCCGGAGAGGGAGCCTGAGAAATGGCTACCACATCCAAGGAAGGCAGCAGGCGCGCAAATTACCCAATCCTGACACAGGGAGGTAGTGACAATAAATAACAATACCGGGCATTAAATGTCTGGTAATTGGAATGATAACAATCTAAATCCATTATAGATTACCAATTGGAGGGCAAGTCTGGTGCCAGCAGCCGCGGTAATTCCAGCTCCAATAGCGTATATTTAAGTTGTTGCAGTTAAAAAGCTCGTAGTTGGATTTCGGGTGACTTTCTGCGGTCCGCCTTCGGGTGTGCACTGCTGTCGGCCACCTTTCTGTCGGGGACGGGCTCCTGGGCTTAATTGTCCGGGACTCGGAGTCGGCGAGGTTACTTTGAGTAAATTAGAGTGTTCAAAGCAAGCCTGAGCTCTGAATACATTAGCATGGAATAACACGATAGGACTCTGGCCTATCTTGTTGGTCTGTAGGACCGGAGTAATGATTAAGAGGGACAGTCGGGGGCATTCGTATTTCATTGTCAGAGGTGAAATTCTTGGATTTATGAAAGACGAACTTCTGCGAAAGCATTTGCCAAGTATGTCTTCATTAATCAAGAACGAAAGTTGGGGGCTCGAAGACGATTAGATACCGTCGTAGTCTCAACCATAAACGATGCCGACTAGGGATCGGTGGGAGTTTTTTCGATGACTCCATGGGCACCTTATGAGAAATCAAAGTCTTTGGGTTCCGGGGGGAGTATGGTCGCAAGGCTGAAACTTAAAGGAATTGACGGAAGGGCACCACCAGGCGTGGAGCCTGCGGCTTAATTTGACTCAACACGGGAAAACTTACCAGGTCCAGACATAGTGAGGATTGACAGATTGAGAGCTCTTTCTTGATTCTATGGGTGGTGGTGCATGGCCGTTCTTAGTTGGTGGGTTGCCTTGTCAGGTTGATTCCGGTAACGAACGAGACCTCAGCCTGCTAAATAGTCACTGCCGCTTCTCGCGGCAGGCCGACTTCTTAGAGGGACTATTGTCGTTTAGGCAATGGAAGTATGAGGCAATAACAGGTCTGTGATGCCCTTAGATGTTCTGGGCCGCACGCGCGCTACACTGATGCATTCAACGAGCCTATCCTTGGCCGAGAGGCCCGGGTAATCTTTGAAACTGCATCGTGATGGGGATAGATTATTGCAATTATTAGTCTTCAACGAGGAATGCCTAGTAAGCGCGAGTCATCAGCTCGCGTTGATTACGTCCCTGCCCTTTGTACACACCGCCCGTCGCTCCTACCGATTGGGTGTGCTGGTGAAGCGTTCGGATTGAGAGCGGTCGGGAGTCTCTCCTGCCGCTCCCGAGAAGTTCGTTAAACCCTCCCACCTAGAG----------------------------------------------------------------------------------------------------------------------------------------------------------------TAAAAATATGATTACAGGTGCCGCTCAAATGGATGGTGCTATTTTAGTTGTTTCTGGAGCTGATGGTCCTATGCCTCAAACAACAGAACATGTATTATTAGCTAAACAAGTTGGTGTTCCGGCTATCGTTGTGTTCTTAAATAAAGCAGATCAGGTTGATGATCCAGAATTATTAGAATTAGTAGAATTAGAAGTTCGTGATATTTTAGACAAATACGGTTTTGCTAGTGATGAAGTTCAAATTTTATCTGGTTCTGCTCTTTTAGCTTTAGAAGCTTTAGTTGAAAATCCAAATATTAAACCAGGTGATAGTGAATGGGTTGATAAAATTTATAATTTAATGGCAACAGTTGATGAGCATATCCCTACTCCAAAACGTGAAATGGACAAACCATTCTTATTAGCGGTAGAAGATGTTTTTAGTATTACAGGTCGTGGTACAGTGGCTACTGGGCGTGTTGAACGCGGAACATTAAAAATTAATGAAACAGTAGAAATTATTGGATTAAGAGATACAAAAACAACAACAGTTACTGCAATTGAAATGTTCCAAAAAACATTAGATGAAACAATTGCAGGTGATAATGTTGGTATTTTATTACGTGGTGTTCAAAAAAAAGATATTGAACGTGGTATGGTTATTGCAAAACCAGGAACAATTATGCCTCATACTTTATTTGAAGGTCAAGTTTATGTTTTAACGGCAGAAGAAGGTGGGCGTAAAAGTGGCTTTTTTAAAGGCTATCAACCTCAGTTTTATGTTCGTACAACAGATGTAACTGGAAAAATTTTAGATTTCAGTTATATTAAACAACGTAATCCTTCTGAACTTTCTACAATGCATTCTAACCCTATGGTATGTCCTGGTGATTATGTA
